# Supplementary material for: An independent regulator of global release pathways in astrocytes generates a subtype of extracellular vesicles required for postsynaptic function
Source: Sci Adv. 2023 Jun 23;9(25):eadg2067. doi: 10.1126/sciadv.adg2067 (PMC10289663; doi:10.1126/sciadv.adg2067)
Supplement: Supplementary file 2 — Tables S1 to S3 [file sciadv.adg2067_tables_s1_to_s3.zip]

Archive with 3 entries (3 files):
- adg2067_Table_S1.xlsx
- adg2067_Table_S2.xlsx
- adg2067_Table_S3.xlsx
