# Supplementary material for: An independent regulator of global release pathways in astrocytes generates a subtype of extracellular vesicles required for postsynaptic function
Source: Sci Adv. 2023 Jun 23;9(25):eadg2067. doi: 10.1126/sciadv.adg2067 (PMC10289663; doi:10.1126/sciadv.adg2067)
Supplement: Supplementary file 2 — Tables S1 to S3 [file sciadv.adg2067_tables_s1_to_s3.zip › adg2067_Table_S1.xlsx]

## Sheet: Sheet1
Figure	Samples	N	Comparsion	Test	Paired?	post-hoc test	P-value	Representation
1A	NTA: normalized	N=3-4 biological replicates (passages of cells) n=2-3 technical replicates each (wells in a plate)	Vector vs. GDE3	one-way ANOVA (mixed model)	Paired within each biological replicate	Tukey	0.0004	***
			Vector vs. GDE3-ΔN				0.861	ns
			GDE3 vs. GDE3-ΔN				0.0011	**
1E	AnnexinA1: 12k EVs	N=3 biological replicates (passages of cells) n=2-3 technical replicates each (wells in a plate)	Vector vs. GDE3	one-way ANOVA	no	Tukey	0.0074	**
			Vector vs. GDE3-ΔN				0.7964	ns
			GDE3 vs. GDE3-ΔN				0.0148	*
1F	CD63: 100k EVs	Same as 1E	Vector vs. GDE3	one-way ANOVA	no	Tukey	0.9231	ns
			Vector vs. GDE3-ΔN				0.7469	ns
			GDE3 vs. GDE3-ΔN				0.5323	ns
1G	CD81: 100k EVs	Same as 1E	Vector vs. GDE3	one-way ANOVA	no	Tukey	0.8257	ns
			Vector vs. GDE3-ΔN				0.8306	ns
			GDE3 vs. GDE3-ΔN				0.5012	ns
1H	FLAG: EVs	Same as 1E	GDE3:12k vs. GDE3:100k	two-way ANOVA (12k and 100k)	no	Tukey	0.0006	***
			GDE3:12k vs. GDE3-ΔN:12k				<0.0001	****
			GDE3:100k vs. GDE3-ΔN:100k				<0.0001	****
2E	AnnexinA1	N=4 biological replicates (astrocytes from different pups and/or passages) n= 2 technical replicate each (wells in a plate)	12k EVs: WT vs. KO	two-way ANOVA (12k and 100k)	Paired within each biological replicate	Šídák	0.0147	*
			100k EVs: WT vs. KO				0.9548	ns
3A	Volcano plot	N=3 biological replicates (different passages)	see suppemental Table 3
3C	F/G actin: absolute	N=4 biological replicates (astrocytes from different pups and/or passages) n=2 technical replicates each (wells in a plate)	WT v. KO	t-test	yes - ratio	N/A	0.0141	*
	F/G actin: relative		WT v. KO	one sample t-test	no	N/A	0.0193	*
3E	GDE3 localization	N=15 (cells)	GDE3 vs. GDE3-ΔN	t-test	no	N/A	0.6633	ns
	WAVE3 localization		WAVE3 (GDE3) vs. WAVE3 (GDE3-ΔN)	t-test	no	N/A	0.0028	**
3F	Annexin: 12k EVs	N=7 biological replicates (astrocytes from different pups and/or passages) n=2 technical replicates each (wells in a plate)	WT: Scrambled vs. WAVE2-KD	two-way ANOVA (WT and KO)	Within each genotype by day isolation	Tukey	0.6113	ns
			WT: Scrambled vs. WAVE3-KD				0.0327	*
			WT: WAVE2-KD vs. WAVE3-KD				0.0035	**
			KO: Scrambled vs. WAVE2-KD				0.0345	*
			KO: Scrambled vs. WAVE3-KD				0.6365	ns
			KO: WAVE2-KD vs. WAVE3-KD				0.2058	ns
4A	Amplitude: mean all events (bar graph)	WT: N=19 cells, 6 mice (4 males, 2 females); KO: N=23 cells, 8 mice (6 males, 2 females)	WT v. KO	t-test	no	N/A	<0.0001	****
	Amplitude: 40 events (Cumulative distrubtion)	WT= 760 events; KO= 920 events (40 random events per cell)	WT v. KO	Kolmogorov-Smirnov test	N/A	N/A	<0.0001 (Approximate)	****
4B	Frequency: mean all events (bar grah)	same as 4A	WT v. KO	t-test	no	N/A	0.1904	ns
	Frequency: 40 events (cumulative distrubtion)	same as 4A	WT v. KO	Kolmogorov-Smirnov test	N/A	N/A	0.6059 (Approximate)	ns
5B	Amplitude: mean all events (bar graph)	WT-EVs: N=14 cells, 4 mice (all males), 3 EV preps (each from astrocytes from different pups and/or passages); KO-EVs: N=16 cells, 3 mice (all males), 3 EV preps (each from astrocytes from different pups and/or passages); [WT/KO from 4A]	WT vs. Gde3KO	one-way AOVA	no	Tukey	0.0003	***
			WT vs. Gde3KO + WT-EVs				0.928	ns
			WT vs. Gde3KO + KO-EVs				0.0003	***
			Gde3KO vs. Gde3KO + WT-EVs				0.0084	**
			Gde3KO vs. Gde3KO + KO-EVs				0.9672	ns
			Gde3KO + WT-EVs vs. Gde3KO + KO-EVs				0.0051	**
	Amplitude: 40 events (Cumulative distrubtion)	WT-EVs=560 events; KO-EVs= 640 cells; 40 random events per cell [WT/KO from 4A]	WT vs. Gde3KO	Kruskal-Wallis test	no	Dunn	<0.0001	****
			WT vs. Gde3KO + WT-EVs				0.3381	ns
			WT vs. Gde3KO + KO-EVs				<0.0001	****
			Gde3KO vs. Gde3KO + WT-EVs				<0.0001	****
			Gde3KO vs. Gde3KO + KO-EVs				>0.9999	ns
			Gde3KO + WT-EVs vs. Gde3KO + KO-EVs				<0.0001	****
5C	Amplitude: mean all events (bar graph)	WT-DMSO-EVs: N=17 cells, 4 mice (all males), 3 EV preps (each from astrocytes from different pups and/or passages); WT-CK666-EVs: N=14 cells, 3 mice (all males), 3 EV preps (each from astrocytes from different pups and/or passages); [WT/KO from 4A]	WT vs. Gde3KO	one-way AOVA	no	Tukey	0.0002	***
			WT vs. Gde3KO + WT-DMSO-EVs				0.3949	ns
			WT vs. Gde3KO + WT-CK666-EVs				0.0003	***
			Gde3KO vs. Gde3KO + WT-DMSO-EVs				0.0443	*
			Gde3KO vs. Gde3KO + WT-CK666-EVs				0.973	ns
			Gde3KO + WT-DMSO-EVs vs. Gde3KO + WT-CK666-EVs				0.0344	*
	Amplitude: 40 events (Cumulative distrubtion)	WT-DMSO-EVs=680 events; WT-CK666-EVs= 560 cells; 40 random events per cell [WT/KO from 4A]	WT vs. Gde3KO	Kruskal-Wallis test	no	Dunn	<0.0001	****
			WT vs. Gde3KO + WT-DMSO-EVs				0.7956	ns
			WT vs. Gde3KO + WT-CK666-EVs				<0.0001	****
			Gde3KO vs. Gde3KO + WT-DMSO-EVs				<0.0001	****
			Gde3KO vs. Gde3KO + WT-CK666-EVs				0.1386	ns
			Gde3KO + WT-DMSO-EVs vs. Gde3KO + WT-CK666-EVs				<0.0001	****
6A	Amplitude: mean all events (bar graph)	Gde3KO+Bay/MPEP: N=20 cells, 4 mice (all males); WT+Bay/MPEP: N=16 cells, 6 mice (all males); [WT/KO data from 4A]	WT vs. Gde3KO	one-way AOVA	no	Tukey	0.0004	***
			WT vs. Gde3KO + BAY/MPEP				0.6397	ns
			WT vs. WT + BAY/MPEP				0.9995	ns
			Gde3KO vs. Gde3KO + BAY/MPEP				0.0168	*
			Gde3KO vs. WT + BAY/MPEP				0.0012	**
			Gde3KO + BAY/MPEP vs. WT + BAY/MPEP				0.7419	ns
	Amplitude: 40 events (Cumulative distrubtion)	Gde3KO+Bay/MPEP: 800 events WT+Bay/MPEP: 640 events [WT/KO data from 4A]	WT vs. Gde3KO	Kruskal-Wallis test	no	Dunn	<0.0001	****
			WT vs. Gde3KO + BAY/MPEP				>0.9999	ns
			WT vs. WT + BAY/MPEP				>0.9999	ns
			Gde3KO vs. Gde3KO + BAY/MPEP				<0.0001	****
			Gde3KO vs. WT + BAY/MPEP				<0.0001	****
			Gde3KO + BAY/MPEP vs. WT + BAY/MPEP				0.9928	ns
6B	Frequency: mean all events (bar grah)	Same as 6A	WT vs. Gde3KO	one-way AOVA	no	Tukey	0.9612	ns
			WT vs. Gde3KO + BAY/MPEP				0.7454	ns
			WT vs. WT + BAY/MPEP				0.9135	ns
			Gde3KO vs. Gde3KO + BAY/MPEP				0.9436	ns
			Gde3KO vs. WT + BAY/MPEP				0.6608	ns
			Gde3KO + BAY/MPEP vs. WT + BAY/MPEP				0.3711	ns
S1A	NTA: EVs / ml	N=3-5 biological replicates (passages of cells) n=2-3 technical replicates each (wells in a plate)	Vector vs. GDE3	one-way ANOVA (mixed model)	Paired within each biological replicate	Tukey	0.0133	*
			Vector vs. GDE3-ΔN				0.9129	ns
			GDE3 vs. GDE3-ΔN				0.0297	*
S1C	AnnexinA1	N=3 biological replicates (passages of cells) n=2-3 technical replicates each (wells in a plate)	12k: Vector vs. GDE3	two-way ANOVA (12k and 100k)	Paired within each biological replicate	Tukey	0.0089	**
			12k: Vector vs. GDE3-ΔN				0.8447	ns
			12k: GDE3 vs. GDE3-ΔN				0.0194	*
			100k: Vector vs. GDE3				0.1122	ns
			100k: Vector vs. GDE3-ΔN				0.9981	ns
			100k: GDE3 vs. GDE3-ΔN				0.1222	ns
S1D	CD63	Same as S1D	12k: Vector vs. GDE3	two-way ANOVA (12k and 100k)	Paired within each biological replicate	Tukey	0.1091	ns
			12k: Vector vs. GDE3-ΔN				0.9685	ns
			12k: GDE3 vs. GDE3-ΔN				0.1546	ns
			100k: Vector vs. GDE3				0.8973	ns
			100k: Vector vs. GDE3-ΔN				0.6738	ns
			100k: GDE3 vs. GDE3-ΔN				0.4265	ns
S1E	CD81	Same as S1D	12k: Vector vs. GDE3	two-way ANOVA (12k and 100k)	Paired within each biological replicate	Tukey	0.0576	ns
			12k: Vector vs. GDE3-ΔN				0.7381	ns
			12k: GDE3 vs. GDE3-ΔN				0.1733	ns
			100k: Vector vs. GDE3				0.7242	ns
			100k: Vector vs. GDE3-ΔN				0.7314	ns
			100k: GDE3 vs. GDE3-ΔN				0.3199	ns
S1F	ExoView: CD63	N=2-3 biological replicates (passages)	Vector vs. GDE3	one-way ANOVA (mixed model)	no	Tukey	0.9865	ns
			Vector vs. GDE3-ΔN				0.9051	ns
			GDE3 vs. GDE3-ΔN				0.9554	ns
	ExoView: CD81		Vector vs. GDE3	one-way ANOVA (mixed model)	no	Tukey	0.3751	ns
			Vector vs. GDE3-ΔN				0.6618	ns
			GDE3 vs. GDE3-ΔN				0.847	ns
	ExoView: CD9		Vector vs. GDE3	one-way ANOVA (mixed model)	no	Tukey	0.7334	ns
			Vector vs. GDE3-ΔN				0.9366	ns
			GDE3 vs. GDE3-ΔN				0.5867	ns
S2B	ALDH1L1+ cells	N=6 for WT and N=3 for KO (astrocytes from different pups)	WT vs. KO	t-test	no	N/A	0.1668	ns
S2C	NTA: EVs/mL	N=3 biological replicates (astrocytes from different pups and/or passages) n=2 technical replicates each (wells in a plate)	12k: WT v. KO	two-way ANOVA (12k and 100k)	Paired within each biological replicate	Šídák	0.9947	ns
			100k: WT v. KO				0.3054	ns
S3C	GDE3 localization	N=14-15 (cells)	GDE3 vs. GDE3-ΔN	t-test	no	N/A	0.9544	ns
	WAVE2 localization		WAVE2 (GDE3) vs. WAVE2 (GDE3-ΔN)	t-test	no	N/A	0.0631	ns
S4A	WAVE2	same as 3F	Scrambled siRNA:WT vs. Scrambled siRNA:Gde3-KO	two-way ANOVA (WT and KO)	Paired within each biological replicate and day of isoaltion	Tukey	0.9784	ns
			Scrambled siRNA:WT vs. WAVE2 siRNA:WT				0.0112	*
			Scrambled siRNA:WT vs. WAVE3 siRNA:WT				0.8212	ns
			Scrambled siRNA:Gde3-KO vs. WAVE2 siRNA:Gde3-KO				0.0243	*
			Scrambled siRNA:Gde3-KO vs. WAVE3 siRNA:Gde3-KO				0.0556	ns
	WAVE3	same as 3F	Scrambled siRNA:WT vs. Scrambled siRNA:Gde3-KO	two-way ANOVA (WT and KO)	Paired within each biological replicate and day of isoaltion	Tukey	>0.9999	ns
			Scrambled siRNA:WT vs. WAVE2 siRNA:WT				0.0205	*
			Scrambled siRNA:WT vs. WAVE3 siRNA:WT				0.0011	**
			Scrambled siRNA:Gde3-KO vs. WAVE2 siRNA:Gde3-KO				0.0465	*
			Scrambled siRNA:Gde3-KO vs. WAVE3 siRNA:Gde3-KO				0.0002	***
S5A	S100b: Hippocampus	N=4 biological replicates (mice) n=3 technical replicates each (slides)	WT v. KO	t-test	no	N/A	0.1493	ns
	S100b: cortex		WT v. KO	t-test	no	N/A	0.5884	ns
S5B	EAAT1: Hippocampus	N=3 biological replicates (mice)	WT v. KO	t-test	no	N/A	0.5489	ns
	EAAT1: Cortex		WT v. KO	t-test	no	N/A	0.1235	ns
	EAAT2: Hippocampus		WT v. KO	t-test	no	N/A	0.8306	ns
	EAAT2: cortex		WT v. KO	t-test	no	N/A	0.9971	ns
	MCT4: Hippocampus		WT v. KO	t-test	no	N/A	0.33	ns
	MCT4: Cortex		WT v. KO	t-test	no	N/A	0.849	ns
	GFAP: Hippocampus		WT v. KO	t-test	no	N/A	0.3169	ns
	GFAP: cortex		WT v. KO	t-test	no	N/A	0.4019	ns
S6A	Rise time	same as 4A	WT v. KO	t-test	no	N/A	0.4957	ns
	Tau time	same as 4A	WT v. KO	t-test	no	N/A	0.2973	ns
S6B	Series resistance	same as 4A	WT v. KO	t-test	no	N/A	0.1966	ns
	Membrane resistance	same as 4A	WT v. KO	t-test	no	N/A	0.4809	ns
S6C	Amplitude by age	same as 4A	WT amplitude by age	slope non-zero?	N/A	N/A	0.6944	ns
			KO amplitudes by age				0.2919	ns
S7C	Amplitude: mean all events (bar graph)	NexCre;Gde3+/y: N=14 cells, 4 mice (all males); NexCre;Gde3Lox/y: N=10 cells, 2 mice (all males)	NexCre;Gde3+/y v. NexCre;Gde3Lox/y	t-test	no	N/A	0.826	ns
	Amplitude: 40 events (Cumulative distrubtion)	WT= 560 events; KO= 400 events (40 random events per cell)	NexCre;Gde3+/y v. NexCre;Gde3Lox/y	Kolmogorov-Smirnov test	N/A	N/A	0.0726 (Approximate)	ns
S7D	Frequency: mean all events (bar grah)	same as S7C	NexCre;Gde3+/y v. NexCre;Gde3Lox/y	t-test	no	N/A	0.501	ns
	Frequency: 40 events (cumulative distrubtion)	same as S7C	NexCre;Gde3+/y v. NexCre;Gde3Lox/y	Kolmogorov-Smirnov test	N/A	N/A	0.2175 (Approximate)	ns
S7E	Rise time	same as S7C	WT v. lox	t-test	no	N/A	0.5883	ns
	Tau Time	same as S7C	WT v. lox	t-test	no	N/A	0.3026	ns
S8A	Time onEVs	same as 4A	WT amplitude by time	slope non-zero?	N/A	N/A	0.4154	ns
S8B	Time off EVs	same as 4A	WT amplitude by time: full time	slope non-zero?	N/A	N/A	0.0545	ns
			WT amplitude by time: time<1.5h				0.7103	ns
S8C	Amplitude: mean all events (bar graph)	WT+WT-EVs: N=13 cells, 3 mice (all males), 2 EV preps; [WT data from 4A]	WT vs. WT+WT-EVs	t-test	no	N/A	0.9849	ns
	frequency: mean all events (bar graph)	Same as Amplitude graph [WT data from 4B]	WT vs. WT+WT-EVs	t-test	no	N/A	0.5923	ns
S8D	Frequency: mean all events (bar graph)	same as 5B [WT/KO from 4B]	WT vs. Gde3KO	one-way ANOVA	no	Tukey	0.9943	ns
			WT vs. Gde3KO + WT-EVs				0.9476	ns
			WT vs. Gde3KO + KO-EVs				0.9158	ns
			Gde3KO vs. Gde3KO + WT-EVs				0.9992	ns
			Gde3KO vs. Gde3KO + KO-EVs				0.9978	ns
			Gde3KO + WT-EVs vs. Gde3KO + KO-EVs				>0.9999	ns
	Frequency: 40 events (Cumulative distrubtion)	same as 5B [WT/KO from 4B]	WT vs. Gde3KO	Kruskal-Wallis test	no	Dunn	>0.9999	ns
			WT vs. Gde3KO + WT-EVs				>0.9999	ns
			WT vs. Gde3KO + KO-EVs				0.0972	ns
			Gde3KO vs. Gde3KO + WT-EVs				0.7392	ns
			Gde3KO vs. Gde3KO + KO-EVs				>0.9999	ns
			Gde3KO + WT-EVs vs. Gde3KO + KO-EVs				0.0743	ns
S8E	Frequency: mean all events (bar graph)	same as 5C [WT/KO from 4B]	WT vs. Gde3KO	one-way ANOVA	no	Tukey	0.9815	ns
			WT vs. Gde3KO + WT-DMSO-EVs				0.6891	ns
			WT vs. Gde3KO + WT-CK666-EVs				0.9968	ns
			Gde3KO vs. Gde3KO + WT-DMSO-EVs				0.4285	ns
			Gde3KO vs. Gde3KO + WT-CK666-EVs				0.9991	ns
			Gde3KO + WT-DMSO-EVs vs. Gde3KO + WT-CK666-EVs				0.6024	ns
	Frequency: 40 events (Cumulative distrubtion)	same as 5C [WT/KO from 4B]	WT vs. Gde3KO	Kruskal-Wallis test	no	Dunn	0.9762	ns
			WT vs. Gde3KO + WT-DMSO-EVs				>0.9999	ns
			WT vs. Gde3KO + WT-CK666-EVs				0.4755	ns
			Gde3KO vs. Gde3KO + WT-DMSO-EVs				0.9207	ns
			Gde3KO vs. Gde3KO + WT-CK666-EVs				>0.9999	ns
			Gde3KO + WT-DMSO-EVs vs. Gde3KO + WT-CK666-EVs				0.4518	ns
S8F	Rise Time	same as 5B [WT/KO from S6A]	WT vs. Gde3KO	one-way ANOVA	no	Tukey	0.9574	ns
			WT vs. Gde3KO + WT-EVs				0.5733	ns
			WT vs. Gde3KO + KO-EVs				0.1814	ns
			Gde3KO vs. Gde3KO + WT-EVs				0.8172	ns
			Gde3KO vs. Gde3KO + KO-EVs				0.3574	ns
			Gde3KO + WT-EVs vs. Gde3KO + KO-EVs				0.9126	ns
	Decay tau	same as 5B [WT/KO from S6A]	WT vs. Gde3KO	one-way ANOVA	no	Tukey	0.7386	ns
			WT vs. Gde3KO + WT-EVs				0.9457	ns
			WT vs. Gde3KO + KO-EVs				0.3746	ns
			Gde3KO vs. Gde3KO + WT-EVs				0.4397	ns
			Gde3KO vs. Gde3KO + KO-EVs				0.89	ns
			Gde3KO + WT-EVs vs. Gde3KO + KO-EVs				0.1863	ns
S8G	Series Resistance	same as 5B [WT/KO from S6B]	WT vs. Gde3KO	one-way ANOVA	no	Tukey	0.8424	ns
			WT vs. Gde3KO + WT-EVs				0.9242	ns
			WT vs. Gde3KO + KO-EVs				0.5673	ns
			Gde3KO vs. Gde3KO + WT-EVs				0.9988	ns
			Gde3KO vs. Gde3KO + KO-EVs				0.9499	ns
			Gde3KO + WT-EVs vs. Gde3KO + KO-EVs				0.9178	ns
	Membrane Resistance	same as 5B [WT/KO from S6B]	WT vs. Gde3KO	one-way ANOVA	no	Tukey	0.9771	ns
			WT vs. Gde3KO + WT-EVs				0.9813	ns
			WT vs. Gde3KO + KO-EVs				0.9944	ns
			Gde3KO vs. Gde3KO + WT-EVs				0.8549	ns
			Gde3KO vs. Gde3KO + KO-EVs				0.9988	ns
			Gde3KO + WT-EVs vs. Gde3KO + KO-EVs				0.9218	ns
