# Supplementary material for: An independent regulator of global release pathways in astrocytes generates a subtype of extracellular vesicles required for postsynaptic function
Source: Sci Adv. 2023 Jun 23;9(25):eadg2067. doi: 10.1126/sciadv.adg2067 (PMC10289663; doi:10.1126/sciadv.adg2067)
Supplement: Supplementary file 2 — Tables S1 to S3 [file sciadv.adg2067_tables_s1_to_s3.zip › adg2067_Table_S2.xlsx]

## Sheet: Sheet1
reference	Gene Symbol	Annotation		WT1	WT2	WT3	WT Average	KO1	KO2	KO3	KO Average		WT/KO	Classification	Classification Definition	Number		In EXOCARTA database	In top 100 of Vesclepedia	Synapse or Postsynapase (GO:0045202, GO:0098794)
sp|Q80YX1|TENA_MOUSE	Tnc	Tenascin OS=Mus musculus GN=Tnc PE=1 SV=1		155	102	132	129.667	153	146	134	144.333		1.11311	1	1- less than 2x changed	386		Yes
sp|P11276|FINC_MOUSE	Fn1	Fibronectin OS=Mus musculus GN=Fn1 PE=1 SV=4		83	70	89	80.6667	82	100	83	88.3333		1.09504	1	2- 2x higher in WT	32		Yes	Yes
sp|Q05793|PGBM_MOUSE	Hspg2	Basement membrane-specific heparan sulfate proteoglycan core protein OS=Mus musculus GN=Hspg2 PE=1 SV=1		80	81	76	79	73	82	76	77		0.974684	1	3- Absent in KO	29		Yes
sp|P11087|CO1A1_MOUSE	Col1a1	Collagen alpha-1(I) chain OS=Mus musculus GN=Col1a1 PE=1 SV=4		50	21	33	34.6667	47	55	41	47.6667		1.375	1	4- Absent in WT	15		Yes
sp|P01027|CO3_MOUSE	C3	Complement C3 OS=Mus musculus GN=C3 PE=1 SV=3		25	28	42	31.6667	36	50	40	42		1.32632	1	5- 2x higher in KO	19		Yes	Yes
sp|Q61001|LAMA5_MOUSE	Lama5	Laminin subunit alpha-5 OS=Mus musculus GN=Lama5 PE=1 SV=4		31	26	22	26.3333	26	27	25	26		0.987342	1		481		Yes
sp|O88322|NID2_MOUSE	Nid2	Nidogen-2 OS=Mus musculus GN=Nid2 PE=1 SV=2		29	29	20	26	21	23	21	21.6667		0.833333	1
sp|Q8VDN2|AT1A1_MOUSE	Atp1a1	Sodium/potassium-transporting ATPase subunit alpha-1 OS=Mus musculus GN=Atp1a1 PE=1 SV=1		21	29	26	25.3333	21	29	26	25.3333		1	1				Yes	Yes
sp|Q01149|CO1A2_MOUSE	Col1a2	Collagen alpha-2(I) chain OS=Mus musculus GN=Col1a2 PE=1 SV=2		36	14	19	23	22	21	23	22		0.956522	1				Yes
sp|P60710|ACTB_MOUSE	Actb	Actin, cytoplasmic 1 OS=Mus musculus GN=Actb PE=1 SV=1		19	25	24	22.6667	17	38	28	27.6667		1.22059	1				Yes	Yes
sp|Q8BYI9|TENR_MOUSE	Tnr	Tenascin-R OS=Mus musculus GN=Tnr PE=1 SV=2		18	23	23	21.3333	13	16	20	16.3333		0.765625	1
sp|Q63870|CO7A1_MOUSE	Col7a1	Collagen alpha-1(VII) chain OS=Mus musculus GN=Col7a1 PE=1 SV=3		36	12	12	20	19	19	14	17.3333		0.866667	1
sp|P21956|MFGM_MOUSE	Mfge8	Lactadherin OS=Mus musculus GN=Mfge8 PE=1 SV=3		17	20	19	18.6667	14	15	14	14.3333		0.767857	1				Yes
sp|P02468|LAMC1_MOUSE	Lamc1	Laminin subunit gamma-1 OS=Mus musculus GN=Lamc1 PE=1 SV=2		18	19	15	17.3333	2	35	12	16.3333		0.942308	1				Yes
sp|Q6GQT1|A2MG_MOUSE	A2m	Alpha-2-macroglobulin-P OS=Mus musculus GN=A2m PE=2 SV=2		10	21	20	17	15	20	25	20		1.17647	1					Yes
sp|A2BIM8|MUP18_MOUSE	Mup18	Major urinary protein 18 OS=Mus musculus GN=Mup18 PE=3 SV=1		13	21	17	17	16	14	11	13.6667		0.803922	1
sp|Q61292|LAMB2_MOUSE	Lamb2	Laminin subunit beta-2 OS=Mus musculus GN=Lamb2 PE=1 SV=2		18	19	12	16.3333	14	14	9	12.3333		0.755102	1
sp|Q04447|KCRB_MOUSE	Ckb	Creatine kinase B-type OS=Mus musculus GN=Ckb PE=1 SV=1		12	19	17	16	14	17	12	14.3333		0.895833	1				Yes
IGH1M_MOUSE	Ighg1	Ig gamma-1 chain C region, membrane-bound form OS=Mus musculus GN=Ighg1 PE=1 SV=2		14	18	13	15	9	11	10	10		0.666667	1
sp|P08122|CO4A2_MOUSE	Col4a2	Collagen alpha-2(IV) chain OS=Mus musculus GN=Col4a2 PE=1 SV=4		15	14	12	13.6667	14	15	11	13.3333		0.97561	1
sp|P48036|ANXA5_MOUSE	Anxa5	Annexin A5 OS=Mus musculus GN=Anxa5 PE=1 SV=1		12	13	14	13	12	8	10	10		0.769231	1				Yes	Yes
sp|P62983|RS27A_MOUSE	Rps27a	Ubiquitin-40S ribosomal protein S27a OS=Mus musculus GN=Rps27a PE=1 SV=2		9	19	10	12.6667	17	11	21	16.3333		1.28947	1				Yes
sp|P26041|MOES_MOUSE	Msn	Moesin OS=Mus musculus GN=Msn PE=1 SV=3		13	12	12	12.3333	11	11	9	10.3333		0.837838	1				Yes	Yes
sp|P09055|ITB1_MOUSE	Itgb1	Integrin beta-1 OS=Mus musculus GN=Itgb1 PE=1 SV=1		13	12	11	12	7	6	6	6.33333		0.527778	1				Yes	Yes
sp|Q91X72|HEMO_MOUSE	Hpx	Hemopexin OS=Mus musculus GN=Hpx PE=1 SV=2		10	10	15	11.6667	9	8	6	7.66667		0.657143	1
sp|P14824|ANXA6_MOUSE	Anxa6	Annexin A6 OS=Mus musculus GN=Anxa6 PE=1 SV=3		13	10	11	11.3333	13	8	8	9.66667		0.852941	1				Yes	Yes
sp|P63017|HSP7C_MOUSE	Hspa8	Heat shock cognate 71 kDa protein OS=Mus musculus GN=Hspa8 PE=1 SV=1		8	16	8	10.6667	13	14	12	13		1.21875	1				Yes	Yes
sp|Q62059|CSPG2_MOUSE	Vcan	Versican core protein OS=Mus musculus GN=Vcan PE=1 SV=2		10	10	12	10.6667	12	14	10	12		1.125	1
sp|A2ASQ1|AGRIN_MOUSE	Agrn	Agrin OS=Mus musculus GN=Agrn PE=1 SV=1		12	11	9	10.6667	8	14	10	10.6667		1	1				Yes
sp|P62737|ACTA_MOUSE	Acta2	Actin, aortic smooth muscle OS=Mus musculus GN=Acta2 PE=1 SV=1		9	12	10	10.3333	8	18	12	12.6667		1.22581	1				Yes
sp|Q9ERD7|TBB3_MOUSE	Tubb3	Tubulin beta-3 chain OS=Mus musculus GN=Tubb3 PE=1 SV=1		9	16	6	10.3333	12	14	5	10.3333		1	1				Yes
sp|P68369|TBA1A_MOUSE	Tuba1a	Tubulin alpha-1A chain OS=Mus musculus GN=Tuba1a PE=1 SV=1		10	11	9	10	10	12	16	12.6667		1.26667	1				Yes
sp|P51655|GPC4_MOUSE	Gpc4	Glypican-4 OS=Mus musculus GN=Gpc4 PE=1 SV=2		9	11	10	10	9	16	7	10.6667		1.06667	1
sp|Q9WTQ5|AKA12_MOUSE	Akap12	A-kinase anchor protein 12 OS=Mus musculus GN=Akap12 PE=1 SV=1		9	10	10	9.66667	18	16	2	12		1.24138	1
sp|P08226|APOE_MOUSE	Apoe	Apolipoprotein E OS=Mus musculus GN=Apoe PE=1 SV=2		8	8	13	9.66667	6	11	11	9.33333		0.965517	1				Yes
sp|P16858|G3P_MOUSE	Gapdh	Glyceraldehyde-3-phosphate dehydrogenase OS=Mus musculus GN=Gapdh PE=1 SV=2		9	11	8	9.33333	11	9	8	9.33333		1	1				Yes	Yes
sp|Q8R422|CD109_MOUSE	Cd109	CD109 antigen OS=Mus musculus GN=Cd109 PE=1 SV=1		8	12	7	9	9	9	10	9.33333		1.03704	1				Yes
sp|P50247|SAHH_MOUSE	Ahcy	Adenosylhomocysteinase OS=Mus musculus GN=Ahcy PE=1 SV=3		8	8	10	8.66667	8	11	8	9		1.03846	1				Yes	Yes
sp|Q68FD5|CLH1_MOUSE	Cltc	Clathrin heavy chain 1 OS=Mus musculus GN=Cltc PE=1 SV=3		9	8	9	8.66667	8	7	10	8.33333		0.961538	1				Yes	Yes
sp|P16546|SPTN1_MOUSE	Sptan1	Spectrin alpha chain, non-erythrocytic 1 OS=Mus musculus GN=Sptan1 PE=1 SV=4		1	19	5	8.33333	7	16	10	11		1.32	1				Yes
sp|P11499|HS90B_MOUSE	Hsp90ab1	Heat shock protein HSP 90-beta OS=Mus musculus GN=Hsp90ab1 PE=1 SV=3		7	8	10	8.33333	9	10	9	9.33333		1.12	1				Yes	Yes
sp|Q62470|ITA3_MOUSE	Itga3	Integrin alpha-3 OS=Mus musculus GN=Itga3 PE=1 SV=1		8	9	8	8.33333	10	8	9	9		1.08	1				Yes
sp|P52480|KPYM_MOUSE	Pkm	Pyruvate kinase PKM OS=Mus musculus GN=Pkm PE=1 SV=4		6	12	7	8.33333	9	8	9	8.66667		1.04	1				Yes	Yes
sp|P32261|ANT3_MOUSE	Serpinc1	Antithrombin-III OS=Mus musculus GN=Serpinc1 PE=1 SV=1		8	6	11	8.33333	7	6	9	7.33333		0.88	1				Yes
sp|Q91XV3|BASP1_MOUSE	Basp1	Brain acid soluble protein 1 OS=Mus musculus GN=Basp1 PE=1 SV=3		5	14	6	8.33333	8	8	6	7.33333		0.88	1				Yes
sp|P26040|EZRI_MOUSE	Ezr	Ezrin OS=Mus musculus GN=Ezr PE=1 SV=3		8	8	8	8	9	18	5	10.6667		1.33333	1				Yes	Yes
sp|P20152|VIME_MOUSE	Vim	Vimentin OS=Mus musculus GN=Vim PE=1 SV=3		9	6	9	8	9	8	6	7.66667		0.958333	1				Yes
sp|Q06890|CLUS_MOUSE	Clu	Clusterin OS=Mus musculus GN=Clu PE=1 SV=1		4	9	11	8	7	7	9	7.66667		0.958333	1
IGKC_MOUSE	Igkc	Ig kappa chain C region OS=Mus musculus PE=1 SV=1		7	6	11	8	7	5	8	6.66667		0.833333	1
sp|P55066|NCAN_MOUSE	Ncan	Neurocan core protein OS=Mus musculus GN=Ncan PE=1 SV=1		6	9	9	8	7	5	6	6		0.75	1
sp|Q61147|CERU_MOUSE	Cp	Ceruloplasmin OS=Mus musculus GN=Cp PE=1 SV=2		5	7	12	8	4	6	8	6		0.75	1
sp|Q9WU78|PDC6I_MOUSE	Pdcd6ip	Programmed cell death 6-interacting protein OS=Mus musculus GN=Pdcd6ip PE=1 SV=3		5	9	9	7.66667	15	18	2	11.6667		1.52174	1				Yes	Yes
sp|O35639|ANXA3_MOUSE	Anxa3	Annexin A3 OS=Mus musculus GN=Anxa3 PE=1 SV=4		7	8	8	7.66667	8	7	6	7		0.913043	1				Yes
sp|P37889|FBLN2_MOUSE	Fbln2	Fibulin-2 OS=Mus musculus GN=Fbln2 PE=1 SV=2		12	5	6	7.66667	6	6	6	6		0.782609	1				Yes
sp|B9EKR1|PRPTZ_MOUSE	Ptprz1	Receptor-type tyrosine-protein phosphatase zeta OS=Mus musculus GN=Ptprz1 PE=1 SV=1		5	10	8	7.66667	3	10	4	5.66667		0.73913	1
KV2A7_MOUSE, tr|A0A0B4J1I9|A0A0B4J1I9_MOUSE, tr|A0A140T8P7|A0A140T8P7_MOUSE, tr|A0A0G2JE47|A0A0G2JE47_MOUSE, sp|P01669|KV3AH_MOUSE	Igkv	Immunoglobulin kappa variable		10	7	5	7.33333	7	8	9	8		1.09091	1
sp|P10126|EF1A1_MOUSE	Eef1a1	Elongation factor 1-alpha 1 OS=Mus musculus GN=Eef1a1 PE=1 SV=3		8	7	7	7.33333	7	9	5	7		0.954545	1				Yes	Yes
sp|P48759|PTX3_MOUSE	Ptx3	Pentraxin-related protein PTX3 OS=Mus musculus GN=Ptx3 PE=1 SV=2		9	6	7	7.33333	7	6	7	6.66667		0.909091	1
sp|P13595|NCAM1_MOUSE	Ncam1	Neural cell adhesion molecule 1 OS=Mus musculus GN=Ncam1 PE=1 SV=3		2	17	3	7.33333	9	8	3	6.66667		0.909091	1
sp|Q3V3R4|ITA1_MOUSE	Itga1	Integrin alpha-1 OS=Mus musculus GN=Itga1 PE=1 SV=2		6	9	7	7.33333	6	5	6	5.66667		0.772727	1
sp|P17182|ENOA_MOUSE	Eno1	Alpha-enolase OS=Mus musculus GN=Eno1 PE=1 SV=3		8	8	6	7.33333	4	7	5	5.33333		0.727273	1				Yes	Yes
sp|P07724|ALBU_MOUSE	Alb	Serum albumin OS=Mus musculus GN=Alb PE=1 SV=3		7	7	7	7	5	8	5	6		0.857143	1				Yes	Yes
sp|P08121|CO3A1_MOUSE	Col3a1	Collagen alpha-1(III) chain OS=Mus musculus GN=Col3a1 PE=1 SV=4		11	4	6	7	6	6	4	5.33333		0.761905	1
sp|P56480|ATPB_MOUSE	Atp5b	ATP synthase subunit beta, mitochondrial OS=Mus musculus GN=Atp5b PE=1 SV=2		2	18	0	6.66667	7	5	6	6		0.9	1				Yes
sp|P10852|4F2_MOUSE	Slc3a2	4F2 cell-surface antigen heavy chain OS=Mus musculus GN=Slc3a2 PE=1 SV=1		8	6	6	6.66667	7	4	4	5		0.75	1				Yes	Yes
sp|P10107|ANXA1_MOUSE	Anxa1	Annexin A1 OS=Mus musculus GN=Anxa1 PE=1 SV=2		9	6	5	6.66667	3	5	4	4		0.6	1				Yes	Yes
sp|Q9CWF2|TBB2B_MOUSE	Tubb2b	Tubulin beta-2B chain OS=Mus musculus GN=Tubb2b PE=1 SV=1		2	13	4	6.33333	4	9	6	6.33333		1	1
sp|P07141|CSF1_MOUSE	Csf1	Macrophage colony-stimulating factor 1 OS=Mus musculus GN=Csf1 PE=1 SV=2		6	7	5	6	13	6	7	8.66667		1.44444	1				Yes
sp|B2RXS4|PLXB2_MOUSE	Plxnb2	Plexin-B2 OS=Mus musculus GN=Plxnb2 PE=1 SV=1		5	8	5	6	3	8	6	5.66667		0.944444	1				Yes
sp|P58252|EF2_MOUSE	Eef2	Elongation factor 2 OS=Mus musculus GN=Eef2 PE=1 SV=2		7	7	4	6	6	4	5	5		0.833333	1				Yes	Yes
sp|E9Q7X6|HEG1_MOUSE	Heg1	Protein HEG homolog 1 OS=Mus musculus GN=Heg1 PE=1 SV=1		4	6	7	5.66667	8	7	3	6		1.05882	1
sp|P62806|H4_MOUSE	Hist1h4a	Histone H4 OS=Mus musculus GN=Hist1h4a PE=1 SV=2		6	5	6	5.66667	3	8	4	5		0.882353	1				Yes	Yes
sp|P20029|GRP78_MOUSE	Hspa5	78 kDa glucose-regulated protein OS=Mus musculus GN=Hspa5 PE=1 SV=3		4	10	3	5.66667	6	5	4	5		0.882353	1				Yes	Yes
sp|P53986|MOT1_MOUSE	Slc16a1	Monocarboxylate transporter 1 OS=Mus musculus GN=Slc16a1 PE=1 SV=1		5	5	6	5.33333	4	6	5	5		0.9375	1				Yes
sp|P47738|ALDH2_MOUSE	Aldh2	Aldehyde dehydrogenase, mitochondrial OS=Mus musculus GN=Aldh2 PE=1 SV=1		6	3	7	5.33333	3	2	5	3.33333		0.625	1
sp|P07356|ANXA2_MOUSE	Anxa2	Annexin A2 OS=Mus musculus GN=Anxa2 PE=1 SV=2		8	4	3	5	6	6	8	6.66667		1.33333	1				Yes	Yes
sp|P98203|ARVC_MOUSE	Arvcf	Armadillo repeat protein deleted in velo-cardio-facial syndrome homolog OS=Mus musculus GN=Arvcf PE=1 SV=2		4	4	7	5	5	7	4	5.33333		1.06667	1
sp|P18760|COF1_MOUSE	Cfl1	Cofilin-1 OS=Mus musculus GN=Cfl1 PE=1 SV=3		5	5	5	5	6	6	3	5		1	1				Yes	Yes
sp|Q62261|SPTB2_MOUSE	Sptbn1	Spectrin beta chain, non-erythrocytic 1 OS=Mus musculus GN=Sptbn1 PE=1 SV=2		0	9	6	5	3	7	1	3.66667		0.733333	1				Yes
sp|O70456|1433S_MOUSE	Sfn	14-3-3 protein sigma OS=Mus musculus GN=Sfn PE=1 SV=2		4	6	4	4.66667	9	7	7	7.66667		1.64286	1				Yes
sp|P01029|CO4B_MOUSE	C4b	Complement C4-B OS=Mus musculus GN=C4b PE=1 SV=3		4	5	5	4.66667	6	5	5	5.33333		1.14286	1
sp|Q9WV27|AT1A4_MOUSE	Atp1a4	Sodium/potassium-transporting ATPase subunit alpha-4 OS=Mus musculus GN=Atp1a4 PE=1 SV=3		3	5	6	4.66667	5	6	5	5.33333		1.14286	1
sp|Q6Q477|AT2B4_MOUSE	Atp2b4	Plasma membrane calcium-transporting ATPase 4 OS=Mus musculus GN=Atp2b4 PE=1 SV=1		2	8	4	4.66667	6	5	3	4.66667		1	1
sp|P01831|THY1_MOUSE	Thy1	Thy-1 membrane glycoprotein OS=Mus musculus GN=Thy1 PE=1 SV=1		5	5	4	4.66667	4	5	5	4.66667		1	1
sp|O54990|PROM1_MOUSE	Prom1	Prominin-1 OS=Mus musculus GN=Prom1 PE=1 SV=1		4	5	5	4.66667	4	4	5	4.33333		0.928571	1
sp|P57780|ACTN4_MOUSE	Actn4	Alpha-actinin-4 OS=Mus musculus GN=Actn4 PE=1 SV=1		5	6	3	4.66667	4	4	5	4.33333		0.928571	1				Yes	Yes
sp|P26645|MARCS_MOUSE	Marcks	Myristoylated alanine-rich C-kinase substrate OS=Mus musculus GN=Marcks PE=1 SV=2		2	6	6	4.66667	3	5	5	4.33333		0.928571	1				Yes
sp|P49945|FRIL2_MOUSE	Ftl2	Ferritin light chain 2 OS=Mus musculus GN=Ftl2 PE=3 SV=2		5	4	5	4.66667	3	4	5	4		0.857143	1				Yes
sp|P0DP27|CALM2_MOUSE	Calm2	Calmodulin-2 OS=Mus musculus GN=Calm2 PE=1 SV=1		3	5	6	4.66667	3	4	1	2.66667		0.571429	1
sp|P43406|ITAV_MOUSE	Itgav	Integrin alpha-V OS=Mus musculus GN=Itgav PE=1 SV=2		3	4	6	4.33333	7	6	5	6		1.38462	1				Yes
sp|P28653|PGS1_MOUSE	Bgn	Biglycan OS=Mus musculus GN=Bgn PE=1 SV=1		4	4	5	4.33333	4	5	6	5		1.15385	1
sp|P08752|GNAI2_MOUSE	Gnai2	Guanine nucleotide-binding protein G(i) subunit alpha-2 OS=Mus musculus GN=Gnai2 PE=1 SV=5		4	5	4	4.33333	3	6	5	4.66667		1.07692	1				Yes	Yes
sp|Q8VDD5|MYH9_MOUSE	Myh9	Myosin-9 OS=Mus musculus GN=Myh9 PE=1 SV=4		5	3	5	4.33333	4	3	6	4.33333		1	1				Yes	Yes
sp|Q61703|ITIH2_MOUSE	Itih2	Inter-alpha-trypsin inhibitor heavy chain H2 OS=Mus musculus GN=Itih2 PE=1 SV=1		5	3	5	4.33333	4	4	4	4		0.923077	1				Yes
sp|P02469|LAMB1_MOUSE	Lamb1	Laminin subunit beta-1 OS=Mus musculus GN=Lamb1 PE=1 SV=3		5	7	1	4.33333	2	7	2	3.66667		0.846154	1				Yes
sp|P10649|GSTM1_MOUSE	Gstm1	Glutathione S-transferase Mu 1 OS=Mus musculus GN=Gstm1 PE=1 SV=2		3	5	5	4.33333	4	2	4	3.33333		0.769231	1				Yes
sp|P09411|PGK1_MOUSE	Pgk1	Phosphoglycerate kinase 1 OS=Mus musculus GN=Pgk1 PE=1 SV=4		4	3	6	4.33333	4	3	3	3.33333		0.769231	1				Yes	Yes
sp|Q9R118|HTRA1_MOUSE	Htra1	Serine protease HTRA1 OS=Mus musculus GN=Htra1 PE=1 SV=2		5	3	5	4.33333	3	3	3	3		0.692308	1				Yes
sp|P07901|HS90A_MOUSE	Hsp90aa1	Heat shock protein HSP 90-alpha OS=Mus musculus GN=Hsp90aa1 PE=1 SV=4		1	8	3	4	5	6	5	5.33333		1.33333	1				Yes	Yes
sp|P02088|HBB1_MOUSE	Hbb-b1	Hemoglobin subunit beta-1 OS=Mus musculus GN=Hbb-b1 PE=1 SV=2		3	6	3	4	6	5	4	5		1.25	1				Yes
tr|Q811J2|Q811J2_MOUSE	LOC72520	LOC72520 protein (Fragment) OS=Mus musculus GN=LOC72520 PE=2 SV=2		2	6	4	4	4	5	5	4.66667		1.16667	1
sp|O08992|SDCB1_MOUSE	Sdcbp	Syntenin-1 OS=Mus musculus GN=Sdcbp PE=1 SV=1		4	4	4	4	3	5	5	4.33333		1.08333	1				Yes	Yes
sp|P62259|1433E_MOUSE	Ywhae	14-3-3 protein epsilon OS=Mus musculus GN=Ywhae PE=1 SV=1		1	10	1	4	4	6	3	4.33333		1.08333	1				Yes	Yes
sp|Q61738|ITA7_MOUSE	Itga7	Integrin alpha-7 OS=Mus musculus GN=Itga7 PE=1 SV=3		4	4	4	4	4	4	4	4		1	1				Yes
sp|Q01853|TERA_MOUSE	Vcp	Transitional endoplasmic reticulum ATPase OS=Mus musculus GN=Vcp PE=1 SV=4		3	4	5	4	3	4	4	3.66667		0.916667	1				Yes	Yes
sp|P56564|EAA1_MOUSE	Slc1a3	Excitatory amino acid transporter 1 OS=Mus musculus GN=Slc1a3 PE=1 SV=2		3	6	3	4	5	3	3	3.66667		0.916667	1
sp|Q8BTM8|FLNA_MOUSE	Flna	Filamin-A OS=Mus musculus GN=Flna PE=1 SV=5		7	2	3	4	3	5	3	3.66667		0.916667	1				Yes	Yes
sp|Q8CGP1|H2B1K_MOUSE	Hist1h2bk	Histone H2B type 1-K OS=Mus musculus GN=Hist1h2bk PE=1 SV=3		3	5	3	3.66667	6	4	4	4.66667		1.27273	1
sp|P13020|GELS_MOUSE	Gsn	Gelsolin OS=Mus musculus GN=Gsn PE=1 SV=3		3	3	5	3.66667	3	7	4	4.66667		1.27273	1				Yes	Yes
sp|P17156|HSP72_MOUSE	Hspa2	Heat shock-related 70 kDa protein 2 OS=Mus musculus GN=Hspa2 PE=1 SV=2		3	4	4	3.66667	5	3	4	4		1.09091	1				Yes
sp|P20352|TF_MOUSE	F3	Tissue factor OS=Mus musculus GN=F3 PE=1 SV=2		4	4	3	3.66667	4	3	4	3.66667		1	1
sp|Q61598|GDIB_MOUSE	Gdi2	Rab GDP dissociation inhibitor beta OS=Mus musculus GN=Gdi2 PE=1 SV=1		2	5	4	3.66667	3	2	4	3		0.818182	1				Yes	Yes
sp|Q62048|PEA15_MOUSE	Pea15	Astrocytic phosphoprotein PEA-15 OS=Mus musculus GN=Pea15 PE=1 SV=1		2	4	5	3.66667	4	2	3	3		0.818182	1
sp|Q62433|NDRG1_MOUSE	Ndrg1	Protein NDRG1 OS=Mus musculus GN=Ndrg1 PE=1 SV=1		3	4	4	3.66667	3	2	3	2.66667		0.727273	1
sp|O08709|PRDX6_MOUSE	Prdx6	Peroxiredoxin-6 OS=Mus musculus GN=Prdx6 PE=1 SV=3		2	6	3	3.66667	2	3	2	2.33333		0.636364	1
sp|Q640R3|HECAM_MOUSE	Hepacam	Hepatocyte cell adhesion molecule OS=Mus musculus GN=Hepacam PE=1 SV=2		2	3	5	3.33333	3	6	4	4.33333		1.3	1
sp|Q60847|COCA1_MOUSE	Col12a1	Collagen alpha-1(XII) chain OS=Mus musculus GN=Col12a1 PE=2 SV=3		0	0	10	3.33333	4	3	6	4.33333		1.3	1
sp|P62962|PROF1_MOUSE	Pfn1	Profilin-1 OS=Mus musculus GN=Pfn1 PE=1 SV=2		3	3	4	3.33333	4	4	3	3.66667		1.1	1				Yes	Yes
sp|Q9CQW9|IFM3_MOUSE	Ifitm3	Interferon-induced transmembrane protein 3 OS=Mus musculus GN=Ifitm3 PE=1 SV=1		2	4	4	3.33333	4	3	4	3.66667		1.1	1
sp|Q61171|PRDX2_MOUSE	Prdx2	Peroxiredoxin-2 OS=Mus musculus GN=Prdx2 PE=1 SV=3		2	6	2	3.33333	4	4	3	3.66667		1.1	1				Yes	Yes
sp|P26231|CTNA1_MOUSE	Ctnna1	Catenin alpha-1 OS=Mus musculus GN=Ctnna1 PE=1 SV=1		3	5	2	3.33333	3	4	3	3.33333		1	1
sp|Q8R366|IGSF8_MOUSE	Igsf8	Immunoglobulin superfamily member 8 OS=Mus musculus GN=Igsf8 PE=1 SV=2		3	4	3	3.33333	3	3	3	3		0.9	1				Yes
sp|P01942|HBA_MOUSE	Hba	Hemoglobin subunit alpha OS=Mus musculus GN=Hba PE=1 SV=2		2	5	3	3.33333	3	3	3	3		0.9	1
sp|O35874|SATT_MOUSE	Slc1a4	Neutral amino acid transporter A OS=Mus musculus GN=Slc1a4 PE=1 SV=1		3	2	5	3.33333	3	3	3	3		0.9	1
sp|P63038|CH60_MOUSE	Hspd1	60 kDa heat shock protein, mitochondrial OS=Mus musculus GN=Hspd1 PE=1 SV=1		2	2	6	3.33333	3	4	2	3		0.9	1				Yes
sp|O08553|DPYL2_MOUSE	Dpysl2	Dihydropyrimidinase-related protein 2 OS=Mus musculus GN=Dpysl2 PE=1 SV=2		0	10	0	3.33333	3	2	4	3		0.9	1				Yes
sp|P09528|FRIH_MOUSE	Fth1	Ferritin heavy chain OS=Mus musculus GN=Fth1 PE=1 SV=2		2	5	3	3.33333	3	3	2	2.66667		0.8	1				Yes
sp|Q8BSL7|ARF2_MOUSE	Arf2	ADP-ribosylation factor 2 OS=Mus musculus GN=Arf2 PE=1 SV=2		2	4	4	3.33333	4	0	4	2.66667		0.8	1				Yes
sp|P63101|1433Z_MOUSE	Ywhaz	14-3-3 protein zeta/delta OS=Mus musculus GN=Ywhaz PE=1 SV=1		2	6	2	3.33333	1	4	3	2.66667		0.8	1				Yes	Yes
sp|Q99PT1|GDIR1_MOUSE	Arhgdia	Rho GDP-dissociation inhibitor 1 OS=Mus musculus GN=Arhgdia PE=1 SV=3		1	7	2	3.33333	3	3	2	2.66667		0.8	1				Yes
sp|P68433|H31_MOUSE	Hist1h3a	Histone H3.1 OS=Mus musculus GN=Hist1h3a PE=1 SV=2		3	3	4	3.33333	2	2	2	2		0.6	1				Yes
sp|P10833|RRAS_MOUSE	Rras	Ras-related protein R-Ras OS=Mus musculus GN=Rras PE=1 SV=1		3	4	3	3.33333	2	2	2	2		0.6	1				Yes
sp|Q9DBJ1|PGAM1_MOUSE	Pgam1	Phosphoglycerate mutase 1 OS=Mus musculus GN=Pgam1 PE=1 SV=3		3	5	2	3.33333	2	2	2	2		0.6	1				Yes
sp|P18572|BASI_MOUSE	Bsg	Basigin OS=Mus musculus GN=Bsg PE=1 SV=2		2	4	4	3.33333	1	3	1	1.66667		0.5	1				Yes	Yes
sp|Q99P72|RTN4_MOUSE	Rtn4	Reticulon-4 OS=Mus musculus GN=Rtn4 PE=1 SV=2		3	3	3	3	3	3	4	3.33333		1.11111	1
sp|P05064|ALDOA_MOUSE	Aldoa	Fructose-bisphosphate aldolase A OS=Mus musculus GN=Aldoa PE=1 SV=2		2	4	3	3	3	2	5	3.33333		1.11111	1				Yes	Yes
sp|Q9CQV8|1433B_MOUSE	Ywhab	14-3-3 protein beta/alpha OS=Mus musculus GN=Ywhab PE=1 SV=3		0	7	2	3	3	3	4	3.33333		1.11111	1				Yes	Yes
sp|Q8K479|C1QT5_MOUSE	C1qtnf5	Complement C1q tumor necrosis factor-related protein 5 OS=Mus musculus GN=C1qtnf5 PE=1 SV=1		3	2	4	3	3	3	2	2.66667		0.888889	1
sp|Q9WV91|FPRP_MOUSE	Ptgfrn	Prostaglandin F2 receptor negative regulator OS=Mus musculus GN=Ptgfrn PE=1 SV=2		0	3	6	3	2	2	4	2.66667		0.888889	1				Yes
sp|Q62188|DPYL3_MOUSE	Dpysl3	Dihydropyrimidinase-related protein 3 OS=Mus musculus GN=Dpysl3 PE=1 SV=1		0	9	0	3	3	3	2	2.66667		0.888889	1				Yes
sp|P16125|LDHB_MOUSE	Ldhb	L-lactate dehydrogenase B chain OS=Mus musculus GN=Ldhb PE=1 SV=2		3	2	4	3	2	3	1	2		0.666667	1					Yes
sp|P62908|RS3_MOUSE	Rps3	40S ribosomal protein S3 OS=Mus musculus GN=Rps3 PE=1 SV=1		3	3	3	3	3	0	3	2		0.666667	1				Yes
sp|P01787|HVM18_MOUSE, sp|P18524|HVM53_MOUSE, tr|A2NXE8|A2NXE8_MOUSE	Ighcv	Ighcv		2	3	4	3	2	2	1	1.66667		0.555556	1
sp|P14094|AT1B1_MOUSE	Atp1b1	Sodium/potassium-transporting ATPase subunit beta-1 OS=Mus musculus GN=Atp1b1 PE=1 SV=1		3	3	2	2.66667	4	6	2	4		1.5	1
sp|P70441|NHRF1_MOUSE	Slc9a3r1	Na(+)/H(+) exchange regulatory cofactor NHE-RF1 OS=Mus musculus GN=Slc9a3r1 PE=1 SV=3		2	3	3	2.66667	3	6	2	3.66667		1.375	1
sp|O35988|SDC4_MOUSE	Sdc4	Syndecan-4 OS=Mus musculus GN=Sdc4 PE=1 SV=1		1	4	3	2.66667	4	5	1	3.33333		1.25	1				Yes
sp|P06151|LDHA_MOUSE	Ldha	L-lactate dehydrogenase A chain OS=Mus musculus GN=Ldha PE=1 SV=3		2	4	2	2.66667	4	2	3	3		1.125	1				Yes	Yes
sp|Q9Z127|LAT1_MOUSE	Slc7a5	Large neutral amino acids transporter small subunit 1 OS=Mus musculus GN=Slc7a5 PE=1 SV=2		2	3	3	2.66667	3	6	0	3		1.125	1				Yes
sp|O70318|E41L2_MOUSE	Epb41l2	Band 4.1-like protein 2 OS=Mus musculus GN=Epb41l2 PE=1 SV=2		4	2	2	2.66667	2	2	3	2.33333		0.875	1
sp|P13597|ICAM1_MOUSE	Icam1	Intercellular adhesion molecule 1 OS=Mus musculus GN=Icam1 PE=1 SV=1		2	4	2	2.66667	2	2	3	2.33333		0.875	1				Yes
sp|Q9JK53|PRELP_MOUSE	Prelp	Prolargin OS=Mus musculus GN=Prelp PE=1 SV=2		2	1	5	2.66667	2	2	3	2.33333		0.875	1
sp|P97300|NPTN_MOUSE	Nptn	Neuroplastin OS=Mus musculus GN=Nptn PE=1 SV=3		1	5	2	2.66667	4	2	1	2.33333		0.875	1
sp|P35441|TSP1_MOUSE	Thbs1	Thrombospondin-1 OS=Mus musculus GN=Thbs1 PE=1 SV=1		2	3	3	2.66667	2	2	2	2		0.75	1				Yes
sp|Q62165|DAG1_MOUSE	Dag1	Dystroglycan OS=Mus musculus GN=Dag1 PE=1 SV=4		2	4	2	2.66667	2	2	2	2		0.75	1				Yes
sp|A6X935|ITIH4_MOUSE	Itih4	Inter alpha-trypsin inhibitor, heavy chain 4 OS=Mus musculus GN=Itih4 PE=1 SV=2		3	2	3	2.66667	3	2	1	2		0.75	1
sp|P35762|CD81_MOUSE	Cd81	CD81 antigen OS=Mus musculus GN=Cd81 PE=1 SV=2		2	3	3	2.66667	3	2	0	1.66667		0.625	1				Yes	Yes
sp|C0HKE3|H2A1D_MOUSE	Hist1h2ad	Histone H2A type 1-D OS=Mus musculus GN=Hist1h2ad PE=1 SV=1		2	2	3	2.33333	1	5	4	3.33333		1.42857	1				Yes
sp|P24549|AL1A1_MOUSE	Aldh1a1	Retinal dehydrogenase 1 OS=Mus musculus GN=Aldh1a1 PE=1 SV=5		3	0	4	2.33333	3	4	2	3		1.28571	1
sp|P39061|COIA1_MOUSE	Col18a1	Collagen alpha-1(XVIII) chain OS=Mus musculus GN=Col18a1 PE=1 SV=4		3	0	4	2.33333	1	5	3	3		1.28571	1				Yes
sp|P51880|FABP7_MOUSE	Fabp7	Fatty acid-binding protein, brain OS=Mus musculus GN=Fabp7 PE=1 SV=2		1	5	1	2.33333	4	4	1	3		1.28571	1
sp|Q9JHH6|CBPB2_MOUSE	Cpb2	Carboxypeptidase B2 OS=Mus musculus GN=Cpb2 PE=1 SV=1		2	2	3	2.33333	2	4	2	2.66667		1.14286	1
sp|P50396|GDIA_MOUSE	Gdi1	Rab GDP dissociation inhibitor alpha OS=Mus musculus GN=Gdi1 PE=1 SV=3		3	4	0	2.33333	4	2	2	2.66667		1.14286	1				Yes
sp|P26443|DHE3_MOUSE	Glud1	Glutamate dehydrogenase 1, mitochondrial OS=Mus musculus GN=Glud1 PE=1 SV=1		1	2	4	2.33333	2	2	3	2.33333		1	1
sp|P01865|GCAM_MOUSE	Igh-1a	Ig gamma-2A chain C region, membrane-bound form OS=Mus musculus GN=Igh-1a PE=1 SV=3		4	1	2	2.33333	3	3	1	2.33333		1	1
sp|P61027|RAB10_MOUSE	Rab10	Ras-related protein Rab-10 OS=Mus musculus GN=Rab10 PE=1 SV=1		2	2	3	2.33333	3	2	2	2.33333		1	1				Yes	Yes
sp|P54227|STMN1_MOUSE	Stmn1	Stathmin OS=Mus musculus GN=Stmn1 PE=1 SV=2		0	7	0	2.33333	2	5	0	2.33333		1	1
sp|Q62283|TSN7_MOUSE	Tspan7	Tetraspanin-7 OS=Mus musculus GN=Tspan7 PE=1 SV=2		1	2	4	2.33333	2	3	2	2.33333		1	1
sp|P17751|TPIS_MOUSE	Tpi1	Triosephosphate isomerase OS=Mus musculus GN=Tpi1 PE=1 SV=4		1	4	2	2.33333	2	2	2	2		0.857143	1				Yes	Yes
sp|Q3UH60|DIP2B_MOUSE	Dip2b	Disco-interacting protein 2 homolog B OS=Mus musculus GN=Dip2b PE=1 SV=1		1	3	3	2.33333	2	1	2	1.66667		0.714286	1				Yes
tr|Q792Z1|Q792Z1_MOUSE	Try10	MCG140784 OS=Mus musculus GN=Try10 PE=1 SV=1		4	0	3	2.33333	3	1	1	1.66667		0.714286	1
sp|P61979|HNRPK_MOUSE	Hnrnpk	Heterogeneous nuclear ribonucleoprotein K OS=Mus musculus GN=Hnrnpk PE=1 SV=1		1	6	0	2.33333	2	1	2	1.66667		0.714286	1				Yes
sp|P08249|MDHM_MOUSE	Mdh2	Malate dehydrogenase, mitochondrial OS=Mus musculus GN=Mdh2 PE=1 SV=3		1	6	0	2.33333	0	3	2	1.66667		0.714286	1				Yes
sp|O70475|UGDH_MOUSE	Ugdh	UDP-glucose 6-dehydrogenase OS=Mus musculus GN=Ugdh PE=1 SV=1		2	1	4	2.33333	2	1	1	1.33333		0.571429	1				Yes
sp|P01867|IGG2B_MOUSE	Igh-3	Ig gamma-2B chain C region OS=Mus musculus GN=Igh-3 PE=1 SV=3		1	4	1	2	3	6	2	3.66667		1.83333	1
sp|Q03265|ATPA_MOUSE	Atp5a1	ATP synthase subunit alpha, mitochondrial OS=Mus musculus GN=Atp5a1 PE=1 SV=1		0	6	0	2	3	7	1	3.66667		1.83333	1				Yes
sp|P62821|RAB1A_MOUSE	Rab1A	Ras-related protein Rab-1A OS=Mus musculus GN=Rab1A PE=1 SV=3		3	2	1	2	4	3	2	3		1.5	1
sp|Q3THE2|ML12B_MOUSE	Myl12b	Myosin regulatory light chain 12B OS=Mus musculus GN=Myl12b PE=1 SV=2		1	4	1	2	6	1	2	3		1.5	1
sp|Q921I1|TRFE_MOUSE	Tf	Serotransferrin OS=Mus musculus GN=Tf PE=1 SV=1		1	4	1	2	4	2	2	2.66667		1.33333	1
sp|Q61411|RASH_MOUSE	Hras	GTPase HRas OS=Mus musculus GN=Hras PE=1 SV=2		2	1	3	2	2	3	2	2.33333		1.16667	1				Yes
sp|P27773|PDIA3_MOUSE	Pdia3	Protein disulfide-isomerase A3 OS=Mus musculus GN=Pdia3 PE=1 SV=2		1	5	0	2	2	3	2	2.33333		1.16667	1				Yes
sp|Q9ET01|PYGL_MOUSE	Pygl	Glycogen phosphorylase, liver form OS=Mus musculus GN=Pygl PE=1 SV=4		0	0	6	2	3	3	1	2.33333		1.16667	1
sp|P17879|HS71B_MOUSE	Hspa1b	Heat shock 70 kDa protein 1B OS=Mus musculus GN=Hspa1b PE=1 SV=3		2	2	2	2	2	2	2	2		1	1				Yes
sp|P97427|DPYL1_MOUSE	Crmp1	Dihydropyrimidinase-related protein 1 OS=Mus musculus GN=Crmp1 PE=1 SV=1		0	5	1	2	3	2	1	2		1	1
sp|P51150|RAB7A_MOUSE	Rab7a	Ras-related protein Rab-7a OS=Mus musculus GN=Rab7a PE=1 SV=2		1	4	1	2	2	2	2	2		1	1					Yes
sp|P54116|STOM_MOUSE	Stom	Erythrocyte band 7 integral membrane protein OS=Mus musculus GN=Stom PE=1 SV=3		2	2	2	2	3	2	1	2		1	1				Yes
sp|P29391|FRIL1_MOUSE	Ftl1	Ferritin light chain 1 OS=Mus musculus GN=Ftl1 PE=1 SV=2		2	2	2	2	1	1	3	1.66667		0.833333	1				Yes
sp|P70663|SPRL1_MOUSE	Sparcl1	SPARC-like protein 1 OS=Mus musculus GN=Sparcl1 PE=1 SV=3		3	2	1	2	2	2	1	1.66667		0.833333	1				Yes
sp|P23242|CXA1_MOUSE	Gja1	Gap junction alpha-1 protein OS=Mus musculus GN=Gja1 PE=1 SV=2		0	2	4	2	2	2	1	1.66667		0.833333	1
sp|P15532|NDKA_MOUSE	Nme1	Nucleoside diphosphate kinase A OS=Mus musculus GN=Nme1 PE=1 SV=1		1	4	1	2	0	2	2	1.33333		0.666667	1				Yes
sp|P35802|GPM6A_MOUSE	Gpm6a	Neuronal membrane glycoprotein M6-a OS=Mus musculus GN=Gpm6a PE=1 SV=1		2	2	2	2	0	4	0	1.33333		0.666667	1
sp|P99024|TBB5_MOUSE	Tubb5	Tubulin beta-5 chain OS=Mus musculus GN=Tubb5 PE=1 SV=1		3	2	1	2	1	2	0	1		0.5	1				Yes
sp|Q60605|MYL6_MOUSE	Myl6	Myosin light polypeptide 6 OS=Mus musculus GN=Myl6 PE=1 SV=3		2	4	0	2	1	1	1	1		0.5	1				Yes
sp|P09103|PDIA1_MOUSE	P4hb	Protein disulfide-isomerase OS=Mus musculus GN=P4hb PE=1 SV=2		0	4	2	2	0	2	1	1		0.5	1				Yes
sp|Q61316|HSP74_MOUSE	Hspa4	Heat shock 70 kDa protein 4 OS=Mus musculus GN=Hspa4 PE=1 SV=1		0	5	1	2	2	0	1	1		0.5	1				Yes
sp|P97298|PEDF_MOUSE	Serpinf1	Pigment epithelium-derived factor OS=Mus musculus GN=Serpinf1 PE=1 SV=2		2	2	1	1.66667	3	2	2	2.33333		1.4	1				Yes
sp|Q9QYB1|CLIC4_MOUSE	Clic4	Chloride intracellular channel protein 4 OS=Mus musculus GN=Clic4 PE=1 SV=3		1	3	1	1.66667	3	3	1	2.33333		1.4	1				Yes
tr|G4V4Z1|G4V4Z1_MOUSE	Gag	Gag-pro polyprotein OS=Mus musculus GN=gag-pro-pol PE=4 SV=1		2	1	2	1.66667	4	2	1	2.33333		1.4	1
sp|P50543|S10AB_MOUSE	S100a11	Protein S100-A11 OS=Mus musculus GN=S100a11 PE=1 SV=1		2	1	2	1.66667	2	2	2	2		1.2	1
sp|P14231|AT1B2_MOUSE	Atp1b2	Sodium/potassium-transporting ATPase subunit beta-2 OS=Mus musculus GN=Atp1b2 PE=1 SV=2		1	2	2	1.66667	2	3	1	2		1.2	1
sp|Q8R464|CADM4_MOUSE	Cadm4	Cell adhesion molecule 4 OS=Mus musculus GN=Cadm4 PE=1 SV=1		2	2	1	1.66667	1	3	1	1.66667		1	1
sp|P28481|CO2A1_MOUSE	Col2a1	Collagen alpha-1(II) chain OS=Mus musculus GN=Col2a1 PE=1 SV=2		2	2	1	1.66667	2	1	2	1.66667		1	1
sp|Q8VCM7|FIBG_MOUSE	Fgg	Fibrinogen gamma chain OS=Mus musculus GN=Fgg PE=1 SV=1		1	1	3	1.66667	2	2	1	1.66667		1	1
sp|Q6R0H7|GNAS1_MOUSE	Gnas	Guanine nucleotide-binding protein G(s) subunit alpha isoforms XLas OS=Mus musculus GN=Gnas PE=1 SV=1		2	2	1	1.66667	3	1	1	1.66667		1	1				Yes	Yes
sp|Q61739|ITA6_MOUSE	Itga6	Integrin alpha-6 OS=Mus musculus GN=Itga6 PE=1 SV=3		1	3	1	1.66667	2	2	1	1.66667		1	1				Yes
sp|P41233|ABCA1_MOUSE	Abca1	ATP-binding cassette sub-family A member 1 OS=Mus musculus GN=Abca1 PE=1 SV=4		1	2	2	1.66667	2	1	1	1.33333		0.8	1
sp|Q7TPR4|ACTN1_MOUSE	Actn1	Alpha-actinin-1 OS=Mus musculus GN=Actn1 PE=1 SV=1		2	2	1	1.66667	3	1	0	1.33333		0.8	1				Yes	Yes
sp|P25444|RS2_MOUSE	Rps2	40S ribosomal protein S2 OS=Mus musculus GN=Rps2 PE=1 SV=3		3	1	1	1.66667	2	2	0	1.33333		0.8	1				Yes
sp|Q9EQK5|MVP_MOUSE	Mvp	Major vault protein OS=Mus musculus GN=Mvp PE=1 SV=4		2	0	3	1.66667	1	0	3	1.33333		0.8	1				Yes
sp|Q812C9|AOC2_MOUSE	Aoc2	Retina-specific copper amine oxidase OS=Mus musculus GN=Aoc2 PE=2 SV=2		2	1	2	1.66667	1	1	1	1		0.6	1
sp|G5E829|AT2B1_MOUSE	Atp2b1	Plasma membrane calcium-transporting ATPase 1 OS=Mus musculus GN=Atp2b1 PE=1 SV=1		1	2	2	1.66667	1	1	1	1		0.6	1
sp|P97447|FHL1_MOUSE	Fhl1	Four and a half LIM domains protein 1 OS=Mus musculus GN=Fhl1 PE=1 SV=3		1	2	2	1.66667	1	1	1	1		0.6	1
sp|Q61753|SERA_MOUSE	Phgdh	D-3-phosphoglycerate dehydrogenase OS=Mus musculus GN=Phgdh PE=1 SV=3		2	1	2	1.66667	1	1	1	1		0.6	1				Yes
sp|Q6X893|CTL1_MOUSE	Slc44a1	Choline transporter-like protein 1 OS=Mus musculus GN=Slc44a1 PE=1 SV=3		1	2	2	1.66667	0	1	2	1		0.6	1				Yes
sp|Q9WTR5|CAD13_MOUSE	Cdh13	Cadherin-13 OS=Mus musculus GN=Cdh13 PE=1 SV=2		0	4	1	1.66667	1	1	1	1		0.6	1
sp|Q6P5F7|TTYH3_MOUSE	Ttyh3	Protein tweety homolog 3 OS=Mus musculus GN=Ttyh3 PE=1 SV=1		1	1	3	1.66667	3	0	0	1		0.6	1
sp|P11725|OTC_MOUSE	Otc	Ornithine carbamoyltransferase, mitochondrial OS=Mus musculus GN=Otc PE=1 SV=1		1	0	3	1.33333	0	5	3	2.66667		2	1
sp|P68254|1433T_MOUSE	Ywhaq	14-3-3 protein theta OS=Mus musculus GN=Ywhaq PE=1 SV=1		0	4	0	1.33333	4	2	1	2.33333		1.75	1				Yes	Yes
sp|P97429|ANXA4_MOUSE	Anxa4	Annexin A4 OS=Mus musculus GN=Anxa4 PE=1 SV=4		1	1	2	1.33333	2	2	2	2		1.5	1				Yes
sp|Q9Z1W8|AT12A_MOUSE	Atp12a	Potassium-transporting ATPase alpha chain 2 OS=Mus musculus GN=Atp12a PE=1 SV=3		1	2	1	1.33333	2	2	2	2		1.5	1
sp|Q61646|HPT_MOUSE	Hp	Haptoglobin OS=Mus musculus GN=Hp PE=1 SV=1		1	2	1	1.33333	3	1	2	2		1.5	1
sp|Q61702|ITIH1_MOUSE	Itih1	Inter-alpha-trypsin inhibitor heavy chain H1 OS=Mus musculus GN=Itih1 PE=1 SV=2		0	2	2	1.33333	3	3	0	2		1.5	1
sp|Q9EQP2|EHD4_MOUSE	Ehd4	EH domain-containing protein 4 OS=Mus musculus GN=Ehd4 PE=1 SV=1		0	2	2	1.33333	4	2	0	2		1.5	1				Yes
sp|Q61735|CD47_MOUSE	Cd47	Leukocyte surface antigen CD47 OS=Mus musculus GN=Cd47 PE=1 SV=2		1	2	1	1.33333	2	2	1	1.66667		1.25	1
sp|Q9R0P5|DEST_MOUSE	Dstn	Destrin OS=Mus musculus GN=Dstn PE=1 SV=3		2	2	0	1.33333	1	2	2	1.66667		1.25	1
sp|P26039|TLN1_MOUSE	Tln1	Talin-1 OS=Mus musculus GN=Tln1 PE=1 SV=2		1	1	2	1.33333	1	3	1	1.66667		1.25	1				Yes	Yes
sp|P05063|ALDOC_MOUSE	Aldoc	Fructose-bisphosphate aldolase C OS=Mus musculus GN=Aldoc PE=1 SV=4		0	3	1	1.33333	2	2	1	1.66667		1.25	1				Yes
sp|P35803|GPM6B_MOUSE	Gpm6b	Neuronal membrane glycoprotein M6-b OS=Mus musculus GN=Gpm6b PE=1 SV=2		1	2	1	1.33333	2	3	0	1.66667		1.25	1
sp|Q64727|VINC_MOUSE	Vcl	Vinculin OS=Mus musculus GN=Vcl PE=1 SV=4		1	0	3	1.33333	2	1	2	1.66667		1.25	1
sp|P61982|1433G_MOUSE	Ywhag	14-3-3 protein gamma OS=Mus musculus GN=Ywhag PE=1 SV=2		0	3	1	1.33333	2	2	1	1.66667		1.25	1				Yes	Yes
sp|O88569|ROA2_MOUSE	Hnrnpa2b1	Heterogeneous nuclear ribonucleoproteins A2/B1 OS=Mus musculus GN=Hnrnpa2b1 PE=1 SV=2		0	4	0	1.33333	2	1	2	1.66667		1.25	1				Yes
sp|Q9EP96|SO1A4_MOUSE	Slco1a4	Solute carrier organic anion transporter family member 1A4 OS=Mus musculus GN=Slco1a4 PE=1 SV=1		0	0	4	1.33333	1	2	2	1.66667		1.25	1
sp|P46638|RB11B_MOUSE	Rab11b	Ras-related protein Rab-11B OS=Mus musculus GN=Rab11b PE=1 SV=3		0	1	3	1.33333	2	2	0	1.33333		1	1				Yes
sp|Q921E2|RAB31_MOUSE	Rab31	Ras-related protein Rab-31 OS=Mus musculus GN=Rab31 PE=1 SV=1		1	2	1	1.33333	0	4	0	1.33333		1	1				Yes
sp|P61226|RAP2B_MOUSE	Rap2b	Ras-related protein Rap-2b OS=Mus musculus GN=Rap2b PE=1 SV=1		2	0	2	1.33333	2	1	1	1.33333		1	1				Yes
sp|P62082|RS7_MOUSE	Rps7	40S ribosomal protein S7 OS=Mus musculus GN=Rps7 PE=2 SV=1		1	1	2	1.33333	2	0	2	1.33333		1	1				Yes
sp|Q62465|VAT1_MOUSE	Vat1	Synaptic vesicle membrane protein VAT-1 homolog OS=Mus musculus GN=Vat1 PE=1 SV=3		0	2	2	1.33333	1	1	2	1.33333		1	1				Yes
tr|Q63ZW6|Q63ZW6_MOUSE	Col4a5	Col4a5 protein OS=Mus musculus GN=Col4a5 PE=1 SV=1		1	1	2	1.33333	1	1	1	1		0.75	1
sp|P10630|IF4A2_MOUSE	Eif4a2	Eukaryotic initiation factor 4A-II OS=Mus musculus GN=Eif4a2 PE=1 SV=2		1	2	1	1.33333	1	1	1	1		0.75	1				Yes
sp|Q9DAS9|GBG12_MOUSE	Gng12	Guanine nucleotide-binding protein G(I)/G(S)/G(O) subunit gamma-12 OS=Mus musculus GN=Gng12 PE=1 SV=3		1	1	2	1.33333	1	1	1	1		0.75	1				Yes
sp|O35316|SC6A6_MOUSE	Slc6a6	Sodium- and chloride-dependent taurine transporter OS=Mus musculus GN=Slc6a6 PE=1 SV=2		2	1	1	1.33333	1	1	1	1		0.75	1				Yes
sp|P60766|CDC42_MOUSE	Cdc42	Cell division control protein 42 homolog OS=Mus musculus GN=Cdc42 PE=1 SV=2		1	1	2	1.33333	0	2	1	1		0.75	1				Yes	Yes
sp|Q3U962|CO5A2_MOUSE	Col5a2	Collagen alpha-2(V) chain OS=Mus musculus GN=Col5a2 PE=1 SV=1		1	1	2	1.33333	0	1	2	1		0.75	1
sp|P17742|PPIA_MOUSE	Ppia	Peptidyl-prolyl cis-trans isomerase A OS=Mus musculus GN=Ppia PE=1 SV=2		1	3	0	1.33333	1	1	1	1		0.75	1				Yes	Yes
sp|Q91V41|RAB14_MOUSE	Rab14	Ras-related protein Rab-14 OS=Mus musculus GN=Rab14 PE=1 SV=3		1	3	0	1.33333	1	1	1	1		0.75	1
sp|P18242|CATD_MOUSE	Ctsd	Cathepsin D OS=Mus musculus GN=Ctsd PE=1 SV=1		0	4	0	1.33333	1	1	1	1		0.75	1
sp|Q61553|FSCN1_MOUSE	Fscn1	Fascin OS=Mus musculus GN=Fscn1 PE=1 SV=4		0	4	0	1.33333	1	1	1	1		0.75	1				Yes
sp|O08756|HCD2_MOUSE	Hsd17b10	3-hydroxyacyl-CoA dehydrogenase type-2 OS=Mus musculus GN=Hsd17b10 PE=1 SV=4		1	2	1	1.33333	1	1	0	0.666667		0.5	1
sp|P35700|PRDX1_MOUSE	Prdx1	Peroxiredoxin-1 OS=Mus musculus GN=Prdx1 PE=1 SV=1		1	1	2	1.33333	1	1	0	0.666667		0.5	1				Yes	Yes
sp|P84084|ARF5_MOUSE	Arf5	ADP-ribosylation factor 5 OS=Mus musculus GN=Arf5 PE=1 SV=2		2	0	2	1.33333	0	1	1	0.666667		0.5	1				Yes
sp|Q9DBG3|AP2B1_MOUSE	Ap2b1	AP-2 complex subunit beta OS=Mus musculus GN=Ap2b1 PE=1 SV=1		0	2	2	1.33333	2	0	0	0.666667		0.5	1
sp|P62835|RAP1A_MOUSE	Rap1a	Ras-related protein Rap-1A OS=Mus musculus GN=Rap1a PE=1 SV=1		1	1	1	1	3	3	0	2		2	1				Yes
sp|P62858|RS28_MOUSE	Rps28	40S ribosomal protein S28 OS=Mus musculus GN=Rps28 PE=1 SV=1		0	3	0	1	3	3	0	2		2	1
sp|Q8BU31|RAP2C_MOUSE	Rap2c	Ras-related protein Rap-2c OS=Mus musculus GN=Rap2c PE=1 SV=1		1	1	1	1	2	2	2	2		2	1				Yes
sp|Q61820|RANT_MOUSE	Rasl2-9	GTP-binding nuclear protein Ran, testis-specific isoform OS=Mus musculus GN=Rasl2-9 PE=2 SV=1		1	1	1	1	2	2	1	1.66667		1.66667	1				Yes
sp|Q9Z140|CPNE6_MOUSE	Cpne6	Copine-6 OS=Mus musculus GN=Cpne6 PE=1 SV=1		1	1	1	1	3	2	0	1.66667		1.66667	1				Yes
sp|Q61805|LBP_MOUSE	Lbp	Lipopolysaccharide-binding protein OS=Mus musculus GN=Lbp PE=1 SV=2		0	0	3	1	2	2	1	1.66667		1.66667	1
sp|Q91Y97|ALDOB_MOUSE	Aldob	Fructose-bisphosphate aldolase B OS=Mus musculus GN=Aldob PE=1 SV=3		0	1	2	1	1	1	2	1.33333		1.33333	1
sp|P60904|DNJC5_MOUSE	Dnajc5	DnaJ homolog subfamily C member 5 OS=Mus musculus GN=Dnajc5 PE=1 SV=1		0	2	1	1	1	2	1	1.33333		1.33333	1
sp|P35278|RAB5C_MOUSE	Rab5c	Ras-related protein Rab-5C OS=Mus musculus GN=Rab5c PE=1 SV=2		0	2	1	1	1	2	1	1.33333		1.33333	1				Yes	Yes
sp|Q99JR5|TINAL_MOUSE	Tinagl1	Tubulointerstitial nephritis antigen-like OS=Mus musculus GN=Tinagl1 PE=1 SV=1		2	0	1	1	2	1	1	1.33333		1.33333	1				Yes
sp|P62702|RS4X_MOUSE	Rps4x	40S ribosomal protein S4, X isoform OS=Mus musculus GN=Rps4x PE=1 SV=2		1	1	1	1	3	1	0	1.33333		1.33333	1				Yes
sp|P04444|HBBZ_MOUSE	Hbb-bh1	Hemoglobin subunit beta-H1 OS=Mus musculus GN=Hbb-bh1 PE=2 SV=3		1	1	1	1	0	4	0	1.33333		1.33333	1
sp|P45591|COF2_MOUSE	Cfl2	Cofilin-2 OS=Mus musculus GN=Cfl2 PE=1 SV=1		1	1	1	1	1	1	1	1		1	1
sp|P11588|MUP1_MOUSE	Mup1	Major urinary protein 1 OS=Mus musculus GN=Mup1 PE=1 SV=1		1	1	1	1	1	1	1	1		1	1
sp|P55012|S12A2_MOUSE	Slc12a2	Solute carrier family 12 member 2 OS=Mus musculus GN=Slc12a2 PE=1 SV=2		1	1	1	1	1	1	1	1		1	1
sp|P97384|ANX11_MOUSE	Anxa11	Annexin A11 OS=Mus musculus GN=Anxa11 PE=1 SV=2		0	1	2	1	1	1	1	1		1	1				Yes	Yes
sp|P16460|ASSY_MOUSE	Ass1	Argininosuccinate synthase OS=Mus musculus GN=Ass1 PE=1 SV=1		0	2	1	1	1	1	1	1		1	1
sp|P35564|CALX_MOUSE	Canx	Calnexin OS=Mus musculus GN=Canx PE=1 SV=1		1	1	1	1	2	0	1	1		1	1				Yes
sp|Q02248|CTNB1_MOUSE	Ctnnb1	Catenin beta-1 OS=Mus musculus GN=Ctnnb1 PE=1 SV=1		0	0	3	1	0	2	1	1		1	1
sp|P63242|IF5A1_MOUSE	Eif5a	Eukaryotic translation initiation factor 5A-1 OS=Mus musculus GN=Eif5a PE=1 SV=2		2	1	0	1	1	1	1	1		1	1
sp|Q923Z0|GPC5B_MOUSE	Gprc5b	G-protein coupled receptor family C group 5 member B OS=Mus musculus GN=Gprc5b PE=1 SV=1		0	2	1	1	2	1	0	1		1	1
sp|P70349|HINT1_MOUSE	Hint1	Histidine triad nucleotide-binding protein 1 OS=Mus musculus GN=Hint1 PE=1 SV=3		0	1	2	1	1	1	1	1		1	1
sp|Q6KAU4|MB12B_MOUSE	Mvb12b	Multivesicular body subunit 12B OS=Mus musculus GN=Mvb12b PE=1 SV=2		0	0	3	1	1	1	1	1		1	1
sp|Q69ZN7|MYOF_MOUSE	Myof	Myoferlin OS=Mus musculus GN=Myof PE=1 SV=2		0	2	1	1	1	1	1	1		1	1
sp|Q9Z0P4|PALM_MOUSE	Palm	Paralemmin-1 OS=Mus musculus GN=Palm PE=1 SV=1		0	3	0	1	1	2	0	1		1	1
sp|P52430|PON1_MOUSE	Pon1	Serum paraoxonase/arylesterase 1 OS=Mus musculus GN=Pon1 PE=1 SV=2		0	0	3	1	0	3	0	1		1	1
sp|P62137|PP1A_MOUSE	Ppp1ca	Serine/threonine-protein phosphatase PP1-alpha catalytic subunit OS=Mus musculus GN=Ppp1ca PE=1 SV=1		0	3	0	1	1	1	1	1		1	1				Yes
sp|Q62159|RHOC_MOUSE	Rhoc	Rho-related GTP-binding protein RhoC OS=Mus musculus GN=Rhoc PE=1 SV=2		0	2	1	1	1	1	1	1		1	1				Yes
sp|P10639|THIO_MOUSE	Txn	Thioredoxin OS=Mus musculus GN=Txn PE=1 SV=3		1	2	0	1	0	1	2	1		1	1
sp|Q9Z0K8|VNN1_MOUSE	Vnn1	Pantetheinase OS=Mus musculus GN=Vnn1 PE=1 SV=3		1	0	2	1	1	1	1	1		1	1
sp|Q9CYS6|CB072_MOUSE	C2orf72	Uncharacterized protein C2orf72 homolog OS=Mus musculus PE=1 SV=2		1	1	1	1	1	1	0	0.666667		0.666667	1
sp|P70389|ALS_MOUSE	Igfals	Insulin-like growth factor-binding protein complex acid labile subunit OS=Mus musculus GN=Igfals PE=1 SV=1		1	1	1	1	0	1	1	0.666667		0.666667	1
sp|O35682|MYADM_MOUSE	Myadm	Myeloid-associated differentiation marker OS=Mus musculus GN=Myadm PE=1 SV=2		1	1	1	1	1	1	0	0.666667		0.666667	1				Yes
sp|Q61937|NPM_MOUSE	Npm1	Nucleophosmin OS=Mus musculus GN=Npm1 PE=1 SV=1		1	1	1	1	1	1	0	0.666667		0.666667	1				Yes
sp|P23927|CRYAB_MOUSE	Cryab	Alpha-crystallin B chain OS=Mus musculus GN=Cryab PE=1 SV=2		2	0	1	1	1	1	0	0.666667		0.666667	1
sp|P43006|EAA2_MOUSE	Slc1a2	Excitatory amino acid transporter 2 OS=Mus musculus GN=Slc1a2 PE=1 SV=1		0	2	1	1	1	1	0	0.666667		0.666667	1
sp|Q9D3A9|TTYH1_MOUSE	Ttyh1	Protein tweety homolog 1 OS=Mus musculus GN=Ttyh1 PE=1 SV=1		0	1	2	1	0	1	1	0.666667		0.666667	1
sp|Q99MN9|PCCB_MOUSE	Pccb	Propionyl-CoA carboxylase beta chain, mitochondrial OS=Mus musculus GN=Pccb PE=1 SV=2		1	0	2	1	0	0	2	0.666667		0.666667	1
sp|Q9CZU6|CISY_MOUSE	Cs	Citrate synthase, mitochondrial OS=Mus musculus GN=Cs PE=1 SV=1		0	3	0	1	1	0	1	0.666667		0.666667	1				Yes
sp|Q91ZA3|PCCA_MOUSE	Pcca	Propionyl-CoA carboxylase alpha chain, mitochondrial OS=Mus musculus GN=Pcca PE=1 SV=2		0	0	2	0.666667	2	2	0	1.33333		2	1
sp|Q9JIZ9|PLS3_MOUSE	Plscr3	Phospholipid scramblase 3 OS=Mus musculus GN=Plscr3 PE=1 SV=1		0	0	2	0.666667	3	1	0	1.33333		2	1
sp|P61089|UBE2N_MOUSE	Ube2n	Ubiquitin-conjugating enzyme E2 N OS=Mus musculus GN=Ube2n PE=1 SV=1		0	2	0	0.666667	0	4	0	1.33333		2	1				Yes
sp|Q9CYL5|GAPR1_MOUSE	Glipr2	Golgi-associated plant pathogenesis-related protein 1 OS=Mus musculus GN=Glipr2 PE=1 SV=3		0	1	1	0.666667	1	1	1	1		1.5	1				Yes
sp|O70309|ITB5_MOUSE	Itgb5	Integrin beta-5 OS=Mus musculus GN=Itgb5 PE=1 SV=2		1	0	1	0.666667	1	1	1	1		1.5	1
sp|P17047|LAMP2_MOUSE	Lamp2	Lysosome-associated membrane glycoprotein 2 OS=Mus musculus GN=Lamp2 PE=1 SV=2		0	1	1	0.666667	1	1	1	1		1.5	1				Yes
sp|P37804|TAGL_MOUSE	Tagln	Transgelin OS=Mus musculus GN=Tagln PE=1 SV=3		1	0	1	0.666667	1	1	1	1		1.5	1
sp|Q60675|LAMA2_MOUSE	Lama2	Laminin subunit alpha-2 OS=Mus musculus GN=Lama2 PE=1 SV=2		2	0	0	0.666667	1	1	1	1		1.5	1
sp|P53657|KPYR_MOUSE	Pklr	Pyruvate kinase PKLR OS=Mus musculus GN=Pklr PE=1 SV=1		0	1	1	0.666667	2	1	0	1		1.5	1				Yes
sp|P63330|PP2AA_MOUSE	Ppp2ca	Serine/threonine-protein phosphatase 2A catalytic subunit alpha isoform OS=Mus musculus GN=Ppp2ca PE=1 SV=1		0	1	1	0.666667	2	1	0	1		1.5	1
sp|Q80ZJ1|RAP2A_MOUSE	Rap2a	Ras-related protein Rap-2a OS=Mus musculus GN=Rap2a PE=1 SV=2		0	1	1	0.666667	0	2	1	1		1.5	1
sp|P50516|VATA_MOUSE	Atp6v1a	V-type proton ATPase catalytic subunit A OS=Mus musculus GN=Atp6v1a PE=1 SV=2		0	2	0	0.666667	1	2	0	1		1.5	1				Yes
sp|Q9JHU4|DYHC1_MOUSE	Dync1h1	Cytoplasmic dynein 1 heavy chain 1 OS=Mus musculus GN=Dync1h1 PE=1 SV=2		0	0	2	0.666667	0	1	2	1		1.5	1				Yes
sp|P14206|RSSA_MOUSE	Rpsa	40S ribosomal protein SA OS=Mus musculus GN=Rpsa PE=1 SV=4		0	2	0	0.666667	1	2	0	1		1.5	1				Yes
sp|P48962|ADT1_MOUSE	Slc25a4	ADP/ATP translocase 1 OS=Mus musculus GN=Slc25a4 PE=1 SV=4		0	1	1	0.666667	3	0	0	1		1.5	1				Yes
sp|Q8R0Y6|AL1L1_MOUSE	Aldh1l1	Cytosolic 10-formyltetrahydrofolate dehydrogenase OS=Mus musculus GN=Aldh1l1 PE=1 SV=1		0	2	0	0.666667	1	0	1	0.666667		1	1				Yes
sp|P56959|FUS_MOUSE	Fus	RNA-binding protein FUS OS=Mus musculus GN=Fus PE=1 SV=1		0	2	0	0.666667	1	1	0	0.666667		1	1
sp|B2RSH2|GNAI1_MOUSE	Gnai1	Guanine nucleotide-binding protein G(i) subunit alpha-1 OS=Mus musculus GN=Gnai1 PE=1 SV=1		0	0	2	0.666667	0	1	1	0.666667		1	1
sp|Q8BHL4|RAI3_MOUSE	Gprc5a	Retinoic acid-induced protein 3 OS=Mus musculus GN=Gprc5a PE=1 SV=1		1	0	1	0.666667	0	1	1	0.666667		1	1
sp|Q61233|PLSL_MOUSE	Lcp1	Plastin-2 OS=Mus musculus GN=Lcp1 PE=1 SV=4		0	0	2	0.666667	0	1	1	0.666667		1	1				Yes
sp|G3X9C2|FBX50_MOUSE	Nccrp1	F-box only protein 50 OS=Mus musculus GN=Nccrp1 PE=1 SV=2		2	0	0	0.666667	0	2	0	0.666667		1	1
sp|O35516|NOTC2_MOUSE	Notch2	Neurogenic locus notch homolog protein 2 OS=Mus musculus GN=Notch2 PE=1 SV=1		0	1	1	0.666667	0	2	0	0.666667		1	1
sp|Q9DCD0|6PGD_MOUSE	Pgd	6-phosphogluconate dehydrogenase, decarboxylating OS=Mus musculus GN=Pgd PE=1 SV=3		0	1	1	0.666667	0	2	0	0.666667		1	1				Yes
sp|Q9R0B9|PLOD2_MOUSE	Plod2	Procollagen-lysine,2-oxoglutarate 5-dioxygenase 2 OS=Mus musculus GN=Plod2 PE=1 SV=2		0	1	1	0.666667	1	1	0	0.666667		1	1
sp|P53994|RAB2A_MOUSE	Rab2a	Ras-related protein Rab-2A OS=Mus musculus GN=Rab2a PE=1 SV=1		0	2	0	0.666667	1	0	1	0.666667		1	1
sp|P59279|RAB2B_MOUSE	Rab2b	Ras-related protein Rab-2B OS=Mus musculus GN=Rab2b PE=1 SV=1		0	1	1	0.666667	1	1	0	0.666667		1	1				Yes
sp|O55131|SEPT7_MOUSE	Septin7	Septin-7 OS=Mus musculus GN=Sept7 PE=1 SV=1		0	2	0	0.666667	0	2	0	0.666667		1	1
sp|O35544|EAA4_MOUSE	Slc1a6	Excitatory amino acid transporter 4 OS=Mus musculus GN=Slc1a6 PE=1 SV=1		0	1	1	0.666667	1	0	1	0.666667		1	1
sp|Q32NZ6|TMC5_MOUSE	Tmc5	Transmembrane channel-like protein 5 OS=Mus musculus GN=Tmc5 PE=2 SV=1		0	0	2	0.666667	1	1	0	0.666667		1	1
sp|Q60932|VDAC1_MOUSE	Vdac1	Voltage-dependent anion-selective channel protein 1 OS=Mus musculus GN=Vdac1 PE=1 SV=3		0	2	0	0.666667	2	0	0	0.666667		1	1				Yes
sp|P68510|1433F_MOUSE	Ywhah	14-3-3 protein eta OS=Mus musculus GN=Ywhah PE=1 SV=2		0	1	1	0.666667	1	1	0	0.666667		1	1				Yes
tr|Q9CPN9|Q9CPN9_MOUSE	2210010C04Rik	Putative uncharacterized protein OS=Mus musculus GN=2210010C04Rik PE=1 SV=1		0	1	1	0.666667	1	0	0	0.333333		0.5	1				Yes
sp|Q07076|ANXA7_MOUSE	Anxa7	Annexin A7 OS=Mus musculus GN=Anxa7 PE=1 SV=2		1	0	1	0.666667	1	0	0	0.333333		0.5	1				Yes	Yes
sp|E9Q414|APOB_MOUSE	Apob	Apolipoprotein B-100 OS=Mus musculus GN=Apob PE=1 SV=1		1	0	1	0.666667	0	0	1	0.333333		0.5	1
sp|P97370|AT1B3_MOUSE	Atp1b3	Sodium/potassium-transporting ATPase subunit beta-3 OS=Mus musculus GN=Atp1b3 PE=1 SV=1		0	1	1	0.666667	0	0	1	0.333333		0.5	1				Yes
sp|O88456|CPNS1_MOUSE	Capns1	Calpain small subunit 1 OS=Mus musculus GN=Capns1 PE=1 SV=1		1	0	1	0.666667	0	0	1	0.333333		0.5	1
sp|O88207|CO5A1_MOUSE	Col5a1	Collagen alpha-1(V) chain OS=Mus musculus GN=Col5a1 PE=1 SV=2		0	1	1	0.666667	1	0	0	0.333333		0.5	1				Yes
sp|P59108|CPNE2_MOUSE	Cpne2	Copine-2 OS=Mus musculus GN=Cpne2 PE=1 SV=1		1	1	0	0.666667	0	0	1	0.333333		0.5	1
sp|P16381|DDX3L_MOUSE	D1Pas1	Putative ATP-dependent RNA helicase Pl10 OS=Mus musculus GN=D1Pas1 PE=1 SV=1		0	1	1	0.666667	0	1	0	0.333333		0.5	1				Yes
sp|P31001|DESM_MOUSE	Des	Desmin OS=Mus musculus GN=Des PE=1 SV=3		1	1	0	0.666667	1	0	0	0.333333		0.5	1
sp|Q811D0|DLG1_MOUSE	Dlg1	Disks large homolog 1 OS=Mus musculus GN=Dlg1 PE=1 SV=1		0	1	1	0.666667	0	0	1	0.333333		0.5	1				Yes
sp|P21278|GNA11_MOUSE	Gna11	Guanine nucleotide-binding protein subunit alpha-11 OS=Mus musculus GN=Gna11 PE=1 SV=1		0	1	1	0.666667	0	1	0	0.333333		0.5	1				Yes
sp|P28667|MRP_MOUSE	Marcksl1	MARCKS-related protein OS=Mus musculus GN=Marcksl1 PE=1 SV=2		0	1	1	0.666667	1	0	0	0.333333		0.5	1				Yes
sp|P15331|PERI_MOUSE	Prph	Peripherin OS=Mus musculus GN=Prph PE=1 SV=2		0	1	1	0.666667	0	0	1	0.333333		0.5	1
sp|Q9R1P4|PSA1_MOUSE	Psma1	Proteasome subunit alpha type-1 OS=Mus musculus GN=Psma1 PE=1 SV=1		0	1	1	0.666667	1	0	0	0.333333		0.5	1				Yes
sp|P63325|RS10_MOUSE	Rps10	40S ribosomal protein S10 OS=Mus musculus GN=Rps10 PE=1 SV=1		0	1	1	0.666667	0	0	1	0.333333		0.5	1				Yes
sp|P47757|CAPZB_MOUSE	Capzb	F-actin-capping protein subunit beta OS=Mus musculus GN=Capzb PE=1 SV=3		0	2	0	0.666667	0	1	0	0.333333		0.5	1				Yes
sp|Q8VHY0|CSPG4_MOUSE	Cspg4	Chondroitin sulfate proteoglycan 4 OS=Mus musculus GN=Cspg4 PE=1 SV=3		2	0	0	0.666667	1	0	0	0.333333		0.5	1				Yes
sp|Q8BH64|EHD2_MOUSE	Ehd2	EH domain-containing protein 2 OS=Mus musculus GN=Ehd2 PE=1 SV=1		0	2	0	0.666667	0	1	0	0.333333		0.5	1
sp|Q8CIB5|FERM2_MOUSE	Fermt2	Fermitin family homolog 2 OS=Mus musculus GN=Fermt2 PE=1 SV=1		0	0	2	0.666667	0	1	0	0.333333		0.5	1
sp|P03995|GFAP_MOUSE	Gfap	Glial fibrillary acidic protein OS=Mus musculus GN=Gfap PE=1 SV=4		0	2	0	0.666667	1	0	0	0.333333		0.5	1
sp|Q7TNP2|2AAB_MOUSE	Ppp2r1b	Serine/threonine-protein phosphatase 2A 65 kDa regulatory subunit A beta isoform OS=Mus musculus GN=Ppp2r1b PE=1 SV=2		0	0	2	0.666667	0	1	0	0.333333		0.5	1
sp|P14131|RS16_MOUSE	Rps16	40S ribosomal protein S16 OS=Mus musculus GN=Rps16 PE=1 SV=4		2	0	0	0.666667	0	0	1	0.333333		0.5	1				Yes
sp|O35945|AL1A7_MOUSE	Aldh1a7	Aldehyde dehydrogenase, cytosolic 1 OS=Mus musculus GN=Aldh1a7 PE=1 SV=1		1	0	0	0.333333	1	0	1	0.666667		2	1
sp|P80317|TCPZ_MOUSE	Cct6a	T-complex protein 1 subunit zeta OS=Mus musculus GN=Cct6a PE=1 SV=3		0	1	0	0.333333	1	1	0	0.666667		2	1				Yes	Yes
sp|Q05816|FABP5_MOUSE	Fabp5	Fatty acid-binding protein, epidermal OS=Mus musculus GN=Fabp5 PE=1 SV=3		0	1	0	0.333333	1	0	1	0.666667		2	1				Yes
sp|P01325|INS1_MOUSE	Ins1	Insulin-1 OS=Mus musculus GN=Ins1 PE=1 SV=1		0	0	1	0.333333	1	1	0	0.666667		2	1
sp|Q8CI43|MYL6B_MOUSE	Myl6b	Myosin light chain 6B OS=Mus musculus GN=Myl6b PE=1 SV=1		0	1	0	0.333333	1	1	0	0.666667		2	1				Yes
sp|O55022|PGRC1_MOUSE	Pgrmc1	Membrane-associated progesterone receptor component 1 OS=Mus musculus GN=Pgrmc1 PE=1 SV=4		0	1	0	0.333333	1	1	0	0.666667		2	1
sp|P67984|RL22_MOUSE	Rpl22	60S ribosomal protein L22 OS=Mus musculus GN=Rpl22 PE=1 SV=2		0	1	0	0.333333	1	1	0	0.666667		2	1				Yes
sp|P17809|GTR1_MOUSE	Slc2a1	Solute carrier family 2, facilitated glucose transporter member 1 OS=Mus musculus GN=Slc2a1 PE=1 SV=4		1	0	0	0.333333	0	1	1	0.666667		2	1				Yes
sp|Q9WV55|VAPA_MOUSE	Vapa	Vesicle-associated membrane protein-associated protein A OS=Mus musculus GN=Vapa PE=1 SV=2		0	0	1	0.333333	1	1	0	0.666667		2	1
tr|Q05AH2|Q05AH2_MOUSE	Zcwpw2	Zcwpw2 protein OS=Mus musculus GN=Zcwpw2 PE=2 SV=1		0	1	0	0.333333	0	1	1	0.666667		2	1
sp|Q8K353|CYTM1_MOUSE	Cystm1	Cysteine-rich and transmembrane domain-containing protein 1 OS=Mus musculus GN=Cystm1 PE=1 SV=1		0	0	1	0.333333	0	0	2	0.666667		2	1
sp|Q9D7X8|GGCT_MOUSE	Ggct	Gamma-glutamylcyclotransferase OS=Mus musculus GN=Ggct PE=1 SV=1		1	0	0	0.333333	2	0	0	0.666667		2	1
sp|P97820|M4K4_MOUSE	Map4k4	Mitogen-activated protein kinase kinase kinase kinase 4 OS=Mus musculus GN=Map4k4 PE=1 SV=1		0	1	0	0.333333	0	2	0	0.666667		2	1				Yes
sp|Q01730|RSU1_MOUSE	Rsu1	Ras suppressor protein 1 OS=Mus musculus GN=Rsu1 PE=1 SV=3		0	1	0	0.333333	0	2	0	0.666667		2	1
sp|P08207|S10AA_MOUSE	S100a10	Protein S100-A10 OS=Mus musculus GN=S100a10 PE=1 SV=2		0	1	0	0.333333	0	2	0	0.666667		2	1				Yes
sp|Q8R121|ZPI_MOUSE	Serpina10	Protein Z-dependent protease inhibitor OS=Mus musculus GN=Serpina10 PE=1 SV=1		0	0	1	0.333333	2	0	0	0.666667		2	1
sp|Q62419|SH3G1_MOUSE	Sh3gl1	Endophilin-A2 OS=Mus musculus GN=Sh3gl1 PE=1 SV=1		0	1	0	0.333333	0	2	0	0.666667		2	1				Yes
sp|Q9QY33|TSN3_MOUSE	Tspan3	Tetraspanin-3 OS=Mus musculus GN=Tspan3 PE=1 SV=1		1	0	0	0.333333	2	0	0	0.666667		2	1
sp|P40124|CAP1_MOUSE	Cap1	Adenylyl cyclase-associated protein 1 OS=Mus musculus GN=Cap1 PE=1 SV=4		0	1	0	0.333333	0	0	1	0.333333		1	1				Yes	Yes
sp|P80314|TCPB_MOUSE	Cct2	T-complex protein 1 subunit beta OS=Mus musculus GN=Cct2 PE=1 SV=4		0	1	0	0.333333	0	1	0	0.333333		1	1				Yes	Yes
sp|Q9D8B3|CHM4B_MOUSE	Chmp4b	Charged multivesicular body protein 4b OS=Mus musculus GN=Chmp4b PE=1 SV=2		0	1	0	0.333333	1	0	0	0.333333		1	1				Yes
sp|Q9DCT8|CRIP2_MOUSE	Crip2	Cysteine-rich protein 2 OS=Mus musculus GN=Crip2 PE=1 SV=1		0	1	0	0.333333	0	1	0	0.333333		1	1
sp|P63168|DYL1_MOUSE	Dynll1	Dynein light chain 1, cytoplasmic OS=Mus musculus GN=Dynll1 PE=1 SV=1		0	1	0	0.333333	0	1	0	0.333333		1	1
sp|Q8BH95|ECHM_MOUSE	Echs1	Enoyl-CoA hydratase, mitochondrial OS=Mus musculus GN=Echs1 PE=1 SV=1		0	0	1	0.333333	1	0	0	0.333333		1	1
sp|P11370|ENV2_MOUSE	Fv4	Retrovirus-related Env polyprotein from Fv-4 locus OS=Mus musculus GN=Fv4 PE=1 SV=2		1	0	0	0.333333	0	1	0	0.333333		1	1				Yes
sp|Q8BMF8|GLDN_MOUSE	Gldn	Gliomedin OS=Mus musculus GN=Gldn PE=1 SV=1		0	0	1	0.333333	0	0	1	0.333333		1	1
sp|Q9DC51|GNAI3_MOUSE	Gnai3	Guanine nucleotide-binding protein G(k) subunit alpha OS=Mus musculus GN=Gnai3 PE=1 SV=3		0	1	0	0.333333	0	0	1	0.333333		1	1				Yes
sp|P17710|HXK1_MOUSE	Hk1	Hexokinase-1 OS=Mus musculus GN=Hk1 PE=1 SV=3		0	1	0	0.333333	0	1	0	0.333333		1	1
tr|Q9Z2L2|Q9Z2L2_MOUSE	Hspb1	Truncated hsp25 (Fragment) OS=Mus musculus GN=Hspb1 PE=2 SV=1		0	0	1	0.333333	0	0	1	0.333333		1	1
sp|Q9D074|MGRN1_MOUSE	Mgrn1	E3 ubiquitin-protein ligase MGRN1 OS=Mus musculus GN=Mgrn1 PE=1 SV=2		0	1	0	0.333333	0	0	1	0.333333		1	1
sp|P57716|NICA_MOUSE	Ncstn	Nicastrin OS=Mus musculus GN=Ncstn PE=1 SV=3		0	1	0	0.333333	0	1	0	0.333333		1	1				Yes
sp|Q01705|NOTC1_MOUSE	Notch1	Neurogenic locus notch homolog protein 1 OS=Mus musculus GN=Notch1 PE=1 SV=3		0	0	1	0.333333	1	0	0	0.333333		1	1
sp|Q6NZQ4|PAXI1_MOUSE	Paxip1	PAX-interacting protein 1 OS=Mus musculus GN=Paxip1 PE=1 SV=1		0	1	0	0.333333	1	0	0	0.333333		1	1
sp|P61021|RAB5B_MOUSE	Rab5b	Ras-related protein Rab-5B OS=Mus musculus GN=Rab5b PE=1 SV=1		0	0	1	0.333333	0	1	0	0.333333		1	1				Yes
sp|P63321|RALA_MOUSE	Rala	Ras-related protein Ral-A OS=Mus musculus GN=Rala PE=1 SV=1		0	0	1	0.333333	0	1	0	0.333333		1	1				Yes	Yes
sp|Q9JIW9|RALB_MOUSE	Ralb	Ras-related protein Ral-B OS=Mus musculus GN=Ralb PE=1 SV=1		0	0	1	0.333333	1	0	0	0.333333		1	1
sp|Q9DBG6|RPN2_MOUSE	Rpn2	Dolichyl-diphosphooligosaccharide--protein glycosyltransferase subunit 2 OS=Mus musculus GN=Rpn2 PE=1 SV=1		0	0	1	0.333333	0	1	0	0.333333		1	1
sp|Q6ZWN5|RS9_MOUSE	Rps9	40S ribosomal protein S9 OS=Mus musculus GN=Rps9 PE=1 SV=3		1	0	0	0.333333	1	0	0	0.333333		1	1
sp|Q8C1B7|SEP11_MOUSE	Septin11	Septin-11 OS=Mus musculus GN=Sept11 PE=1 SV=4		0	0	1	0.333333	1	0	0	0.333333		1	1
sp|P19324|SERPH_MOUSE	Serpinh1	Serpin H1 OS=Mus musculus GN=Serpinh1 PE=1 SV=3		1	0	0	0.333333	0	1	0	0.333333		1	1
sp|O09044|SNP23_MOUSE	Snap23	Synaptosomal-associated protein 23 OS=Mus musculus GN=Snap23 PE=1 SV=1		0	1	0	0.333333	1	0	0	0.333333		1	1
sp|Q9WVA4|TAGL2_MOUSE	Tagln2	Transgelin-2 OS=Mus musculus GN=Tagln2 PE=1 SV=4		0	0	1	0.333333	0	0	1	0.333333		1	1				Yes
sp|Q61187|TS101_MOUSE	Tsg101	Tumor susceptibility gene 101 protein OS=Mus musculus GN=Tsg101 PE=1 SV=2		0	0	1	0.333333	0	0	1	0.333333		1	1				Yes	Yes
sp|Q8R2Z5|VWA1_MOUSE	Vwa1	von Willebrand factor A domain-containing protein 1 OS=Mus musculus GN=Vwa1 PE=1 SV=1		0	0	1	0.333333	1	0	0	0.333333		1	1
sp|Q6PIE5|AT1A2_MOUSE	Atp1a2	Sodium/potassium-transporting ATPase subunit alpha-2 OS=Mus musculus GN=Atp1a2 PE=1 SV=1		9	4	8	7	3	1	6	3.33333		0.47619	2				Yes		Yes
sp|Q9WVK4|EHD1_MOUSE	Ehd1	EH domain-containing protein 1 OS=Mus musculus GN=Ehd1 PE=1 SV=1		5	8	6	6.33333	3	3	3	3		0.473684	2				Yes
sp|P62874|GBB1_MOUSE	Gnb1	Guanine nucleotide-binding protein G(I)/G(S)/G(T) subunit beta-1 OS=Mus musculus GN=Gnb1 PE=1 SV=3		3	5	3	3.66667	2	0	3	1.66667		0.454545	2				Yes	Yes
sp|P10493|NID1_MOUSE	Nid1	Nidogen-1 OS=Mus musculus GN=Nid1 PE=1 SV=2		7	1	3	3.66667	3	0	2	1.66667		0.454545	2				Yes
sp|P16045|LEG1_MOUSE	Lgals1	Galectin-1 OS=Mus musculus GN=Lgals1 PE=1 SV=3		3	4	4	3.66667	0	0	4	1.33333		0.363636	2				Yes
sp|P24270|CATA_MOUSE	Cat	Catalase OS=Mus musculus GN=Cat PE=1 SV=4		3	3	5	3.66667	2	1	0	1		0.272727	2
sp|P18872|GNAO_MOUSE	Gnao1	Guanine nucleotide-binding protein G(o) subunit alpha OS=Mus musculus GN=Gnao1 PE=1 SV=3		2	3	4	3	1	2	0	1		0.333333	2				Yes
sp|P49182|HEP2_MOUSE	Serpind1	Heparin cofactor 2 OS=Mus musculus GN=Serpind1 PE=1 SV=1		2	3	3	2.66667	1	1	1	1		0.375	2
sp|O35566|CD151_MOUSE	Cd151	CD151 antigen OS=Mus musculus GN=Cd151 PE=1 SV=2		2	3	3	2.66667	0	0	3	1		0.375	2
sp|Q61361|PGCB_MOUSE	Bcan	Brevican core protein OS=Mus musculus GN=Bcan PE=1 SV=2		2	3	2	2.33333	1	1	1	1		0.428571	2
sp|Q9Z1Q5|CLIC1_MOUSE	Clic1	Chloride intracellular channel protein 1 OS=Mus musculus GN=Clic1 PE=1 SV=3		2	2	3	2.33333	0	1	1	0.666667		0.285714	2				Yes	Yes	Yes
sp|P11438|LAMP1_MOUSE	Lamp1	Lysosome-associated membrane glycoprotein 1 OS=Mus musculus GN=Lamp1 PE=1 SV=2		2	2	2	2	1	0	1	0.666667		0.333333	2				Yes
sp|P21279|GNAQ_MOUSE	Gnaq	Guanine nucleotide-binding protein G(q) subunit alpha OS=Mus musculus GN=Gnaq PE=1 SV=4		1	2	3	2	1	1	0	0.666667		0.333333	2				Yes
sp|Q9JHL1|NHRF2_MOUSE	Slc9a3r2	Na(+)/H(+) exchange regulatory cofactor NHE-RF2 OS=Mus musculus GN=Slc9a3r2 PE=1 SV=2		2	2	1	1.66667	1	0	1	0.666667		0.4	2
sp|Q91YI0|ARLY_MOUSE	Asl	Argininosuccinate lyase OS=Mus musculus GN=Asl PE=1 SV=1		1	1	3	1.66667	0	0	1	0.333333		0.2	2
sp|Q8CI94|PYGB_MOUSE	Pygb	Glycogen phosphorylase, brain form OS=Mus musculus GN=Pygb PE=1 SV=3		1	1	3	1.66667	1	0	0	0.333333		0.2	2
sp|P84096|RHOG_MOUSE	Rhog	Rho-related GTP-binding protein RhoG OS=Mus musculus GN=Rhog PE=1 SV=1		2	0	3	1.66667	0	0	1	0.333333		0.2	2				Yes
sp|P99029|PRDX5_MOUSE	Prdx5	Peroxiredoxin-5, mitochondrial OS=Mus musculus GN=Prdx5 PE=1 SV=2		0	5	0	1.66667	0	0	1	0.333333		0.2	2
sp|P41731|CD63_MOUSE	Cd63	CD63 antigen OS=Mus musculus GN=Cd63 PE=1 SV=2		1	2	1	1.33333	1	0	0	0.333333		0.25	2				Yes	Yes
sp|P08113|ENPL_MOUSE	Hsp90b1	Endoplasmin OS=Mus musculus GN=Hsp90b1 PE=1 SV=2		1	2	1	1.33333	0	0	1	0.333333		0.25	2				Yes
sp|P26043|RADI_MOUSE	Rdx	Radixin OS=Mus musculus GN=Rdx PE=1 SV=3		1	1	2	1.33333	1	0	0	0.333333		0.25	2				Yes
sp|P63024|VAMP3_MOUSE	Vamp3	Vesicle-associated membrane protein 3 OS=Mus musculus GN=Vamp3 PE=1 SV=1		1	1	2	1.33333	0	1	0	0.333333		0.25	2
sp|O08807|PRDX4_MOUSE	Prdx4	Peroxiredoxin-4 OS=Mus musculus GN=Prdx4 PE=1 SV=1		2	2	0	1.33333	0	0	1	0.333333		0.25	2				Yes
sp|Q99PU5|ACBG1_MOUSE	Acsbg1	Long-chain-fatty-acid--CoA ligase ACSBG1 OS=Mus musculus GN=Acsbg1 PE=1 SV=1		0	1	3	1.33333	0	0	1	0.333333		0.25	2
sp|F8VPU2|FARP1_MOUSE	Farp1	FERM, RhoGEF and pleckstrin domain-containing protein 1 OS=Mus musculus GN=Farp1 PE=1 SV=1		0	3	1	1.33333	1	0	0	0.333333		0.25	2						Yes
sp|Q61469|PLPP1_MOUSE	Lpp1	Phospholipid phosphatase 1 OS=Mus musculus GN=Plpp1 PE=1 SV=1		1	1	1	1	0	1	0	0.333333		0.333333	2
sp|Q9EPK2|XRP2_MOUSE	Xrp2	Protein XRP2 OS=Mus musculus GN=Rp2 PE=1 SV=3		1	1	1	1	1	0	0	0.333333		0.333333	2
sp|O70401|TSN6_MOUSE	Tspan6	Tetraspanin-6 OS=Mus musculus GN=Tspan6 PE=1 SV=1		1	1	1	1	1	0	0	0.333333		0.333333	2
sp|P19157|GSTP1_MOUSE	Gstp1	Glutathione S-transferase P 1 OS=Mus musculus GN=Gstp1 PE=1 SV=2		0	2	1	1	1	0	0	0.333333		0.333333	2				Yes
sp|Q9D2Q8|S10AE_MOUSE	S100a14	Protein S100-A14 OS=Mus musculus GN=S100a14 PE=1 SV=1		1	0	2	1	1	0	0	0.333333		0.333333	2
sp|P40142|TKT_MOUSE	Tkt	Transketolase OS=Mus musculus GN=Tkt PE=1 SV=1		0	1	2	1	0	0	1	0.333333		0.333333	2				Yes
sp|Q9WV92|E41L3_MOUSE	Epb41l3	Band 4.1-like protein 3 OS=Mus musculus GN=Epb41l3 PE=1 SV=1		0	3	0	1	1	0	0	0.333333		0.333333	2						Yes
sp|P62242|RS8_MOUSE	Rps8	40S ribosomal protein S8 OS=Mus musculus GN=Rps8 PE=1 SV=2		3	1	3	2.33333	0	0	0	0		0	3				Yes
sp|Q99JY8|PLPP3_MOUSE	Plpp3	Phospholipid phosphatase 3 OS=Mus musculus GN=Plpp3 PE=1 SV=1		1	2	2	1.66667	0	0	0	0		0	3
sp|Q9D164|FXYD6_MOUSE	Fxyd6	FXYD domain-containing ion transport regulator 6 OS=Mus musculus GN=Fxyd6 PE=1 SV=2		1	3	1	1.66667	0	0	0	0		0	3						Yes
sp|P06745|G6PI_MOUSE	Gpi	Glucose-6-phosphate isomerase OS=Mus musculus GN=Gpi PE=1 SV=4		1	3	1	1.66667	0	0	0	0		0	3					Yes
sp|P62264|RS14_MOUSE	Rps14	40S ribosomal protein S14 OS=Mus musculus GN=Rps14 PE=1 SV=3		2	1	1	1.33333	0	0	0	0		0	3				Yes		Yes
sp|Q9R0P3|ESTD_MOUSE	Esd	S-formylglutathione hydrolase OS=Mus musculus GN=Esd PE=1 SV=1		0	3	1	1.33333	0	0	0	0		0	3				Yes
sp|Q9WUA3|PFKAP_MOUSE	Pfkp	ATP-dependent 6-phosphofructokinase, platelet type OS=Mus musculus GN=Pfkp PE=1 SV=1		0	1	3	1.33333	0	0	0	0		0	3
sp|O08529|CAN2_MOUSE	Capn2	Calpain-2 catalytic subunit OS=Mus musculus GN=Capn2 PE=1 SV=4		1	2	0	1	0	0	0	0		0	3
sp|P70296|PEBP1_MOUSE	Pebp1	Phosphatidylethanolamine-binding protein 1 OS=Mus musculus GN=Pebp1 PE=1 SV=3		0	2	1	1	0	0	0	0		0	3				Yes
sp|P17897|LYZ1_MOUSE	Lyz1	Lysozyme C-1 OS=Mus musculus GN=Lyz1 PE=1 SV=1		1	1	1	1	0	0	0	0		0	3
sp|Q9CR57|RL14_MOUSE	Rpl14	60S ribosomal protein L14 OS=Mus musculus GN=Rpl14 PE=1 SV=3		1	1	1	1	0	0	0	0		0	3				Yes		Yes
sp|Q02105|C1QC_MOUSE	C1qc	Complement C1q subcomponent subunit C OS=Mus musculus GN=C1qc PE=1 SV=2		1	0	1	0.666667	0	0	0	0		0	3
sp|P80318|TCPG_MOUSE	Cct3	T-complex protein 1 subunit gamma OS=Mus musculus GN=Cct3 PE=1 SV=1		1	1	0	0.666667	0	0	0	0		0	3				Yes	Yes
sp|P31786|ACBP_MOUSE	Dbi	Acyl-CoA-binding protein OS=Mus musculus GN=Dbi PE=1 SV=2		0	1	1	0.666667	0	0	0	0		0	3
sp|Q9D379|HYEP_MOUSE	Ephx1	Epoxide hydrolase 1 OS=Mus musculus GN=Ephx1 PE=1 SV=2		0	1	1	0.666667	0	0	0	0		0	3
sp|Q80UW2|FBX2_MOUSE	Fbxo2	F-box only protein 2 OS=Mus musculus GN=Fbxo2 PE=1 SV=1		0	1	1	0.666667	0	0	0	0		0	3						Yes
sp|Q9ESM6|GDPD2_MOUSE	Gdpd2	Glycerophosphoinositol inositolphosphodiesterase GDPD2 OS=Mus musculus GN=Gdpd2 PE=1 SV=1		1	0	1	0.666667	0	0	0	0		0	3
sp|O08677|KNG1_MOUSE	Kng1	Kininogen-1 OS=Mus musculus GN=Kng1 PE=1 SV=1		1	0	1	0.666667	0	0	0	0		0	3
sp|Q91ZX7|LRP1_MOUSE	Lrp1	Prolow-density lipoprotein receptor-related protein 1 OS=Mus musculus GN=Lrp1 PE=1 SV=1		0	1	1	0.666667	0	0	0	0		0	3				Yes
sp|Q11136|PEPD_MOUSE	Pepd	Xaa-Pro dipeptidase OS=Mus musculus GN=Pepd PE=1 SV=3		1	0	1	0.666667	0	0	0	0		0	3						Yes
sp|Q9QUR6|PPCE_MOUSE	Prep	Prolyl endopeptidase OS=Mus musculus GN=Prep PE=1 SV=1		1	1	0	0.666667	0	0	0	0		0	3
sp|Q9Z2U1|PSA5_MOUSE	Psma5	Proteasome subunit alpha type-5 OS=Mus musculus GN=Psma5 PE=1 SV=1		0	1	1	0.666667	0	0	0	0		0	3				Yes
sp|P35293|RAB18_MOUSE	Rab18	Ras-related protein Rab-18 OS=Mus musculus GN=Rab18 PE=1 SV=2		1	1	0	0.666667	0	0	0	0		0	3
sp|Q9CXW4|RL11_MOUSE	Rpl11	60S ribosomal protein L11 OS=Mus musculus GN=Rpl11 PE=1 SV=4		1	0	1	0.666667	0	0	0	0		0	3				Yes
sp|P35980|RL18_MOUSE	Rpl18	60S ribosomal protein L18 OS=Mus musculus GN=Rpl18 PE=1 SV=3		1	0	1	0.666667	0	0	0	0		0	3				Yes
sp|O88343|S4A4_MOUSE	Slc4a4	Electrogenic sodium bicarbonate cotransporter 1 OS=Mus musculus GN=Slc4a4 PE=1 SV=2		0	1	1	0.666667	0	0	0	0		0	3
sp|Q8QZY6|TSN14_MOUSE	Tspan14	Tetraspanin-14 OS=Mus musculus GN=Tspan14 PE=1 SV=1		0	1	1	0.666667	0	0	0	0		0	3				Yes
sp|Q9DCK3|TSN4_MOUSE	Tspan4	Tetraspanin-4 OS=Mus musculus GN=Tspan4 PE=1 SV=1		0	1	1	0.666667	0	0	0	0		0	3				Yes
sp|Q8R0J7|VP37B_MOUSE	Vps37b	Vacuolar protein sorting-associated protein 37B OS=Mus musculus GN=Vps37b PE=1 SV=1		0	1	1	0.666667	0	0	0	0		0	3				Yes
sp|O54754|AOXA_MOUSE	Aox1	Aldehyde oxidase 1 OS=Mus musculus GN=Aox1 PE=1 SV=2		0	0	0	0	2	0	1	1		20	4
sp|P15116|CADH2_MOUSE	Cdh2	Cadherin-2 OS=Mus musculus GN=Cdh2 PE=1 SV=2		0	0	0	0	2	0	1	1		20	4
sp|Q9DBV4|MXRA8_MOUSE	Mxra8	Matrix remodeling-associated protein 8 OS=Mus musculus GN=Mxra8 PE=1 SV=1		0	0	0	0	2	1	0	1		20	4
tr|E9Q616|E9Q616_MOUSE	Ahnak	AHNAK nucleoprotein (desmoyokin) OS=Mus musculus GN=Ahnak PE=1 SV=1		0	0	0	0	1	1	0	0.666667		20	4
sp|Q61176|ARGI1_MOUSE	Arg1	Arginase-1 OS=Mus musculus GN=Arg1 PE=1 SV=1		0	0	0	0	1	1	0	0.666667		20	4
sp|P80316|TCPE_MOUSE	Cct5	T-complex protein 1 subunit epsilon OS=Mus musculus GN=Cct5 PE=1 SV=1		0	0	0	0	0	1	1	0.666667		20	4				Yes
sp|Q7TPZ8|CBPA1_MOUSE	Cpa1	Carboxypeptidase A1 OS=Mus musculus GN=Cpa1 PE=1 SV=1		0	0	0	0	1	0	1	0.666667		20	4
sp|Q9QXY6|EHD3_MOUSE	Ehd3	EH domain-containing protein 3 OS=Mus musculus GN=Ehd3 PE=1 SV=2		0	0	0	0	0	1	1	0.666667		20	4
sp|Q08879|FBLN1_MOUSE	Fbln1	Fibulin-1 OS=Mus musculus GN=Fbln1 PE=1 SV=2		0	0	0	0	1	1	0	0.666667		20	4				Yes
sp|O88986|KBL_MOUSE	Gcat	2-amino-3-ketobutyrate coenzyme A ligase, mitochondrial OS=Mus musculus GN=Gcat PE=1 SV=2		0	0	0	0	1	1	0	0.666667		20	4
sp|P24668|MPRD_MOUSE	M6pr	Cation-dependent mannose-6-phosphate receptor OS=Mus musculus GN=M6pr PE=1 SV=1		0	0	0	0	0	1	1	0.666667		20	4
sp|A2AAJ9|OBSCN_MOUSE	Obscn	Obscurin OS=Mus musculus GN=Obscn PE=1 SV=2		0	0	0	0	1	1	0	0.666667		20	4
sp|Q9CQF9|PCYOX_MOUSE	Pcyox1	Prenylcysteine oxidase OS=Mus musculus GN=Pcyox1 PE=1 SV=1		0	0	0	0	1	1	0	0.666667		20	4
sp|P62849|RS24_MOUSE	Rps24	40S ribosomal protein S24 OS=Mus musculus GN=Rps24 PE=1 SV=1		0	0	0	0	1	1	0	0.666667		20	4				Yes
sp|Q921F2|TADBP_MOUSE	Tardbp	TAR DNA-binding protein 43 OS=Mus musculus GN=Tardbp PE=1 SV=1		0	0	0	0	1	1	0	0.666667		20	4
sp|Q61704|ITIH3_MOUSE	Itih3	Inter-alpha-trypsin inhibitor heavy chain H3 OS=Mus musculus GN=Itih3 PE=1 SV=3		3	0	2	1.66667	6	5	2	4.33333		2.6	5				Yes
sp|P02463|CO4A1_MOUSE	Col4a1	Collagen alpha-1(IV) chain OS=Mus musculus GN=Col4a1 PE=1 SV=4		1	1	1	1	4	5	0	3		3	5
sp|O55135|IF6_MOUSE	Eif6	Eukaryotic translation initiation factor 6 OS=Mus musculus GN=Eif6 PE=1 SV=2		0	1	1	0.666667	3	3	0	2		3	5
sp|Q9CPR4|RL17_MOUSE	Rpl17	60S ribosomal protein L17 OS=Mus musculus GN=Rpl17 PE=1 SV=3		1	0	1	0.666667	2	1	2	1.66667		2.5	5				Yes
sp|Q8CG19|LTBP1_MOUSE	Ltbp1	Latent-transforming growth factor beta-binding protein 1 OS=Mus musculus GN=Ltbp1 PE=1 SV=2		0	1	1	0.666667	0	2	3	1.66667		2.5	5
sp|O08532|CA2D1_MOUSE	Cacna2d1	Voltage-dependent calcium channel subunit alpha-2/delta-1 OS=Mus musculus GN=Cacna2d1 PE=1 SV=1		0	2	0	0.666667	2	0	3	1.66667		2.5	5
sp|P14152|MDHC_MOUSE	Mdh1	Malate dehydrogenase, cytoplasmic OS=Mus musculus GN=Mdh1 PE=1 SV=3		0	2	0	0.666667	3	2	0	1.66667		2.5	5				Yes
sp|P41105|RL28_MOUSE	Rpl28	60S ribosomal protein L28 OS=Mus musculus GN=Rpl28 PE=1 SV=2		1	0	0	0.333333	2	2	0	1.33333		4	5
sp|Q9JKZ2|SC5A3_MOUSE	Slc5a3	Sodium/myo-inositol cotransporter OS=Mus musculus GN=Slc5a3 PE=1 SV=2		0	1	0	0.333333	0	2	2	1.33333		4	5
sp|Q9R0Y5|KAD1_MOUSE	Ak1	Adenylate kinase isoenzyme 1 OS=Mus musculus GN=Ak1 PE=1 SV=1		0	1	0	0.333333	1	1	1	1		3	5
sp|Q8K4L4|POF1B_MOUSE	Pof1b	Protein POF1B OS=Mus musculus GN=Pof1b PE=2 SV=3		1	0	0	0.333333	1	1	1	1		3	5
sp|Q8BH00|AL8A1_MOUSE	Aldh8a1	Aldehyde dehydrogenase family 8 member A1 OS=Mus musculus GN=Aldh8a1 PE=1 SV=1		1	0	0	0.333333	1	2	0	1		3	5
sp|O88844|IDHC_MOUSE	Idh1	Isocitrate dehydrogenase [NADP] cytoplasmic OS=Mus musculus GN=Idh1 PE=1 SV=2		0	1	0	0.333333	1	0	2	1		3	5
tr|Q91XX1|Q91XX1_MOUSE	Pcdhgc3	Protocadherin gamma C3 OS=Mus musculus GN=Pcdhgc3 PE=1 SV=1		0	0	1	0.333333	1	0	2	1		3	5
sp|P27659|RL3_MOUSE	Rpl3	60S ribosomal protein L3 OS=Mus musculus GN=Rpl3 PE=1 SV=3		1	0	0	0.333333	2	1	0	1		3	5
sp|P47911|RL6_MOUSE	Rpl6	60S ribosomal protein L6 OS=Mus musculus GN=Rpl6 PE=1 SV=3		1	0	0	0.333333	1	2	0	1		3	5				Yes
sp|Q8K0T0|RTN1_MOUSE	Rtn1	Reticulon-1 OS=Mus musculus GN=Rtn1 PE=1 SV=1		0	1	0	0.333333	3	0	0	1		3	5
sp|P04918|SAA3_MOUSE	Saa3	Serum amyloid A-3 protein OS=Mus musculus GN=Saa3 PE=1 SV=1		0	0	1	0.333333	0	3	0	1		3	5
tr|Q9CX93|Q9CX93_MOUSE	Tmtc2	Putative uncharacterized protein OS=Mus musculus GN=Tmtc2 PE=2 SV=1		1	0	0	0.333333	3	0	0	1		3	5
	TOTAL													481				245	71
