# Supplementary material for: An independent regulator of global release pathways in astrocytes generates a subtype of extracellular vesicles required for postsynaptic function
Source: Sci Adv. 2023 Jun 23;9(25):eadg2067. doi: 10.1126/sciadv.adg2067 (PMC10289663; doi:10.1126/sciadv.adg2067)
Supplement: Supplementary file 2 — Tables S1 to S3 [file sciadv.adg2067_tables_s1_to_s3.zip › adg2067_Table_S3.xlsx]

## Sheet: Mass spec Results
Gene names	Protein Name	Category	log2 (ΔN/WT)	q-value
RACGAP1	Rac GTPase-activating protein 1	GDE3	-0.749372	0.0225
UFL1	E3 UFM1-protein ligase 1	GDE3-ΔN	1.37838	0.0233846
TCERG1	Transcription elongation regulator 1	GDE3	-0.860064	0.0253333
TMPO	Lamina-associated polypeptide 2, isoforms beta/gamma;Thymopoietin;Thymopentin	GDE3-ΔN	0.786254	0.0257143
CYB5R3	NADH-cytochrome b5 reductase 3;NADH-cytochrome b5 reductase 3 membrane-bound form;NADH-cytochrome b5 reductase 3 soluble form	GDE3-ΔN	0.679666	0.0274286
WWOX	WW domain-containing oxidoreductase	GDE3-ΔN	1.1667	0.0276364
LEMD3	Inner nuclear membrane protein Man1	GDE3-ΔN	1.29599	0.03
TRIP11	Thyroid receptor-interacting protein 11	GDE3-ΔN	1.26936	0.0304
RMDN3	Regulator of microtubule dynamics protein 3	GDE3-ΔN	1.34072	0.0308235
DNAJB12	DnaJ homolog subfamily B member 12	GDE3-ΔN	1.35873	0.0318261
GOLGA3	Golgin subfamily A member 3	GDE3-ΔN	0.874972	0.03275
ABI1	Abl interactor 1	GDE3	-1.21407	0.0332727
SPTAN1	Spectrin alpha chain, non-erythrocytic 1	GDE3	-1.46904	0.0337778
FLOT2	Flotillin-2	GDE3	-0.853931	0.0348571
MOSPD2	Motile sperm domain-containing protein 2	GDE3-ΔN	1.34263	0.0348889
SEC24B	Protein transport protein Sec24B	GDE3-ΔN	1.35868	0.0349333
CDC26	Anaphase-promoting complex subunit CDC26	GDE3	-0.797798	0.0356667
PIK3R3	Phosphatidylinositol 3-kinase regulatory subunit gamma	GDE3	-2.25005	0.036
MRPS18B	28S ribosomal protein S18b, mitochondrial	GDE3	-0.724478	0.0366
SPDL1	Protein Spindly	GDE3-ΔN	1.22546	0.0385263
KIF23	Kinesin-like protein;Kinesin-like protein KIF23	GDE3	-0.833244	0.043871
PDXDC1	Pyridoxal-dependent decarboxylase domain-containing protein 1	GDE3-ΔN	2.01405	0.045
SPTBN1	Spectrin beta chain, non-erythrocytic 1	GDE3	-1.18894	0.0453333
DDX50	ATP-dependent RNA helicase DDX50	GDE3-ΔN	0.862815	0.04608
ADCY9	Adenylate cyclase type 9	GDE3	-2.09129	0.0465185
DAG1	Dystroglycan;Alpha-dystroglycan;Beta-dystroglycan	GDE3	-0.784585	0.0466667
MPRIP	Myosin phosphatase Rho-interacting protein	GDE3	-0.758195	0.0467027
EMC6	ER membrane protein complex subunit 6	GDE3-ΔN	1.61534	0.0468966
RINT1	RAD50-interacting protein 1	GDE3-ΔN	1.80385	0.0477273
BRK1	Protein BRICK1	GDE3	-2.33121	0.048
HIP1R	Huntingtin-interacting protein 1-related protein	GDE3-ΔN	1.79011	0.0481951
WASF2	Wiskott-Aldrich syndrome protein family member 2	GDE3	-1.20186	0.0483077
SEPT6	Septin-6	GDE3	-1.57914	0.0485
MPDU1	Mannose-P-dolichol utilization defect 1 protein	GDE3-ΔN	1.38976	0.0485714
FDFT1	Squalene synthase	GDE3-ΔN	1.08687	0.0486061
BET1L	BET1-like protein	GDE3-ΔN	1.16966	0.0487368
ARL6IP6	ADP-ribosylation factor-like protein 6-interacting protein 6	GDE3-ΔN	0.758628	0.0488372
TMEM59	Transmembrane protein 59	GDE3-ΔN	3.44201	0.0493714
SCAMP2	Secretory carrier-associated membrane protein 2	GDE3-ΔN	0.831279	0.0494
CISD2	CDGSH iron-sulfur domain-containing protein 2	GDE3-ΔN	0.906125	0.0495319
SFT2D3	Vesicle transport protein SFT2C	GDE3-ΔN	1.31971	0.0496667
BPHL	Valacyclovir hydrolase	GDE3	-0.756651	0.05
ANKLE2	Ankyrin repeat and LEM domain-containing protein 2	GDE3-ΔN	1.05706	0.050125
GOLGB1	Golgin subfamily B member 1	GDE3-ΔN	1.06912	0.05024
TMEM115	Transmembrane protein 115	GDE3-ΔN	1.07118	0.0503662
CLCC1	Chloride channel CLIC-like protein 1	GDE3-ΔN	1.38056	0.0506087
STX5	Syntaxin-5	GDE3-ΔN	1.21482	0.0506667
EBAG9	Receptor-binding cancer antigen expressed on SiSo cells	GDE3-ΔN	1.59552	0.0508235
CD59	CD59 glycoprotein	GDE3-ΔN	1.88733	0.0510857
CAMLG	Calcium signal-modulating cyclophilin ligand	GDE3-ΔN	1.3934	0.0512653
GOLGA5	Golgin subfamily A member 5	GDE3-ΔN	1.26102	0.0518261
DDRGK1	DDRGK domain-containing protein 1	GDE3-ΔN	1.40476	0.0525882
NDFIP1	NEDD4 family-interacting protein 1	GDE3-ΔN	1.21981	0.0533731
TOR1AIP1	Torsin-1A-interacting protein 1	GDE3-ΔN	1.38125	0.0533846
SET;SETSIP	Protein SET;Protein SETSIP	GDE3-ΔN	1.21061	0.0541818
STX2	Syntaxin-2	GDE3	-1.96573	0.05425
SRPR	Signal recognition particle receptor subunit alpha	GDE3-ΔN	1.16582	0.0544314
ITGA2	Integrin alpha-2	GDE3	-1.52903	0.0550154
CALM2;CALM1	Calmodulin	GDE3	-0.784401	0.0551111
GTF3C5	General transcription factor 3C polypeptide 5	GDE3-ΔN	0.601125	0.056
NME1-NME2;NME2;NME1	Nucleoside diphosphate kinase	GDE3	-1.38365	0.056918
EIF6	Eukaryotic translation initiation factor 6	GDE3	-1.87898	0.0574915
SPCS3	Signal peptidase complex subunit 3	GDE3-ΔN	1.35566	0.0578667
PLCH1	1-phosphatidylinositol 4,5-bisphosphate phosphodiesterase eta-1	GDE3	-0.874512	0.0581754
LRBA	Lipopolysaccharide-responsive and beige-like anchor protein	GDE3-ΔN	1.18759	0.0584828
GOLGA4	Golgin subfamily A member 4	GDE3-ΔN	1.1364	0.0588364
ATP6AP2	Renin receptor	GDE3-ΔN	1.37415	0.0592143
PDZD11	PDZ domain-containing protein 11	GDE3	-2.17915	0.0599259
STAM2	Signal transducing adapter molecule 2	GDE3-ΔN	2.89044	0.06
EMD	Emerin	GDE3-ΔN	0.898122	0.0610566
HGS	Hepatocyte growth factor-regulated tyrosine kinase substrate	GDE3-ΔN	2.57882	0.09
STAM	Signal transducing adapter molecule 1	GDE3-ΔN	3.54755	0.18
TMX1	Thioredoxin-related transmembrane protein 1	GDE3-ΔN	1.2834	0.0535342
F11R	Junctional adhesion molecule A	GDE3	-2.17451	0.0551467
MXRA7	Matrix-remodeling-associated protein 7		0.813341	0.0558919
STX10	Syntaxin-10	GDE3-ΔN	1.2185	0.06
AAAS	Aladin	GDE3-ΔN	1.052	0.0600412
UBE2J1	Ubiquitin-conjugating enzyme E2 J1	GDE3-ΔN	2.12079	0.0602449
NDC1	Nucleoporin NDC1	GDE3-ΔN	1.22281	0.0603516
SLC39A6	Zinc transporter ZIP6	GDE3	-1.13032	0.0606667
MXRA7	Matrix Remodeling Associated 7		0.980676	0.0608261
SLC35A2	UDP-galactose translocator	GDE3-ΔN	1.50077	0.0610222
NUP153	Nuclear pore complex protein Nup153	GDE3-ΔN	1.42945	0.0613053
LBR	Lamin-B receptor		0.838311	0.0615054
PPFIA1	Liprin-alpha-1	GDE3	-1.10798	0.0615118
HLA-C	HLA class I histocompatibility antigen, Cw-7 alpha chain		0.789509	0.0617011
POR	NADPH--cytochrome P450 reductase	GDE3-ΔN	1.21356	0.0617079
MBOAT7	Lysophospholipid acyltransferase 7	GDE3-ΔN	1.48713	0.0619574
SUN1	SUN domain-containing protein 1		0.950918	0.062
AKAP5	A-kinase anchor protein 5		-0.815122	0.06204
PARP16	Mono [ADP-ribose] polymerase PARP16	GDE3-ΔN	1.30729	0.0622745
IQGAP1	Ras GTPase-activating-like protein IQGAP1		-0.900604	0.062374
KIAA1522	Uncharacterized protein KIAA1522		-0.812517	0.0624091
GTF3C1	General transcription factor 3C polypeptide 1		0.489161	0.0624186
SEC22B	Vesicle-trafficking protein SEC22b		0.994253	0.062496
SDHC	Succinate dehydrogenase cytochrome b560 subunit, mitochondrial	GDE3-ΔN	1.2032	0.0625556
PREB	Prolactin regulatory element-binding protein	GDE3-ΔN	1.29167	0.0625714
RPL34	60S ribosomal protein L34		0.84651	0.0626309
PIK3R2	Phosphatidylinositol 3-kinase regulatory subunit beta	GDE3	-1.07562	0.0626667
RABL3	Rab-like protein 3		0.933703	0.0627755
TEX264	Testis-expressed sequence 264 protein	GDE3-ΔN	1.10314	0.0628852
AHNAK	Neuroblast differentiation-associated protein AHNAK		-0.643783	0.0629867
PIGT	GPI transamidase component PIG-T		0.80569	0.062993
STIM1	Stromal interaction molecule 1		0.72935	0.063
PARD6B	Partitioning defective 6 homolog beta	GDE3	-2.29166	0.0630071
TMEM201	Transmembrane protein 201	GDE3-ΔN	1.24594	0.0630216
KDELR1	ER lumen protein-retaining receptor 1		0.970889	0.0630541
TMEM199	Transmembrane protein 199	GDE3-ΔN	1.12995	0.0630897
SRPRB	Signal recognition particle receptor subunit beta		0.782539	0.0630993
ARF5	ADP-ribosylation factor 5		0.501023	0.0631169
VAPA	Vesicle-associated membrane protein-associated protein A	GDE3-ΔN	1.05366	0.0631529
STX8	Syntaxin-8	GDE3-ΔN	1.10965	0.0632055
TEX10	Testis-expressed sequence 10 protein		0.503439	0.0632157
CPD	Carboxypeptidase D	GDE3-ΔN	1.54512	0.0633786
VKORC1L1	Vitamin K epoxide reductase complex subunit 1-like protein 1	GDE3-ΔN	1.20764	0.063405
ADD2	Beta-adducin	GDE3	-1.11125	0.0634366
CADM4	Cell adhesion molecule 4	GDE3	-1.28049	0.0634783
IRS4	Insulin receptor substrate 4		-0.695215	0.063814
APLP2	Amyloid-like protein 2	GDE3-ΔN	1.96254	0.0638416
DGKE	Diacylglycerol kinase epsilon;Diacylglycerol kinase	GDE3-ΔN	1.24424	0.0639048
CLGN	Calmegin	GDE3-ΔN	1.65881	0.0639333
ANO10	Anoctamin-10	GDE3-ΔN	2.02141	0.0639416
TMF1	TATA element modulatory factor	GDE3-ΔN	1.30793	0.0643125
CPSF7	Cleavage and polyadenylation specificity factor subunit 7		-0.487457	0.0644118
PTPN1	Tyrosine-protein phosphatase non-receptor type 1;Tyrosine-protein phosphatase non-receptor type	GDE3-ΔN	1.2654	0.0644706
PLCB3	1-phosphatidylinositol 4,5-bisphosphate phosphodiesterase beta-3	GDE3	-1.2067	0.0646747
TNKS1BP1	182 kDa tankyrase-1-binding protein	GDE3	-1.15492	0.0648889
PTPRG	Receptor-type tyrosine-protein phosphatase gamma		-0.968127	0.0649877
VRK2	Serine/threonine-protein kinase VRK2	GDE3-ΔN	1.09528	0.0650076
HNRNPK	Heterogeneous nuclear ribonucleoprotein K		-0.893271	0.0650169
KTN1	Kinectin	GDE3-ΔN	1.08373	0.0650633
CYFIP2	Cytoplasmic FMR1 Interacting Protein 2	GDE3	-1.10453	0.065113
CTNNB1	Catenin beta-1	GDE3	-1.13163	0.0651688
UBXN4	UBX domain-containing protein 4	GDE3-ΔN	1.61456	0.0652414
SOAT1	Sterol O-acyltransferase 1	GDE3-ΔN	1.2582	0.0653731
LNP	Protein lunapark	GDE3-ΔN	1.08242	0.0654634
BAIAP2	Brain-specific angiogenesis inhibitor 1-associated protein 2		-0.887841	0.0655077
CASKIN2	Caskin-2	GDE3	-1.14679	0.0655726
MPP6	MAGUK p55 subfamily member 6	GDE3	-1.07048	0.0656842
FERMT2	Fermitin family homolog 2	GDE3	-1.14846	0.0657949
CTNNA1	Catenin alpha-1	GDE3	-1.49153	0.0658
BAIAP2L1	Brain-specific angiogenesis inhibitor 1-associated protein 2-like protein 1	GDE3	-1.46253	0.0658647
GOSR1	Golgi SNAP receptor complex member 1	GDE3-ΔN	1.41889	0.0658974
TMEM214	Transmembrane protein 214	GDE3-ΔN	1.68761	0.0662194
AHCTF1	Protein ELYS	GDE3-ΔN	1.12285	0.0662655
SPTBN2	Spectrin beta chain, non-erythrocytic 2		-0.783958	0.0663636
FNDC3A	Fibronectin type-III domain-containing protein 3A	GDE3-ΔN	1.19419	0.0668571
SNRPA1	U2 small nuclear ribonucleoprotein A		-0.633971	0.0674595
KIAA0319L	Dyslexia-associated protein KIAA0319-like protein		0.974279	0.0677358
SCO1	Protein SCO1 homolog, mitochondrial		-0.935588	0.0680727
METTL7A	Methyltransferase-like protein 7A		0.67155	0.068381
SCD	Acyl-CoA desaturase	GDE3-ΔN	1.12592	0.0686972
SMN1;SMN2	Survival motor neuron protein	GDE3-ΔN	1.27785	0.0689172
ELOVL1	Elongation of very long chain fatty acids protein 1	GDE3-ΔN	1.39769	0.0690385
SRGAP2	SLIT-ROBO Rho GTPase-activating protein 2	GDE3	-1.04722	0.0693333
SC5D	Lathosterol oxidase		0.943052	0.0699813
SLC30A6	Zinc transporter 6	GDE3-ΔN	1.43076	0.0704557
WDR18	WD repeat-containing protein 18		-0.606169	0.0716121
PIGK	GPI-anchor transamidase		0.576375	0.0720488
DLST	Dihydrolipoyllysine-residue succinyltransferase component of 2-oxoglutarate dehydrogenase complex, mitochondrial	GDE3	-1.46419	0.0721657
GOSR2	Golgi SNAP receptor complex member 2	GDE3-ΔN	1.13948	0.0722118
RRBP1	Ribosome-binding protein 1		0.614304	0.0724908
ACBD3	Golgi resident protein GCP60	GDE3-ΔN	1.29554	0.0725217
SNAP23	Synaptosomal-associated protein 23;Synaptosomal-associated protein		-0.724106	0.0725952
EPB41L2	Band 4.1-like protein 2		-0.868474	0.0729383
IGF2R	Cation-independent mannose-6-phosphate receptor	GDE3-ΔN	1.15034	0.072975
SCFD2	Sec1 family domain-containing protein 2		0.98348	0.0730299
RASAL2	Ras GTPase-activating protein nGAP		-0.930067	0.0732644
SLC39A10	Zinc transporter ZIP10	GDE3	-1.13823	0.0733333
FKBP8	Peptidyl-prolyl cis-trans isomerase FKBP8;Peptidyl-prolyl cis-trans isomerase	GDE3-ΔN	1.28473	0.073434
SNIP1	Smad nuclear-interacting protein 1		0.459161	0.0734699
ADD1	Alpha-adducin	GDE3	-1.10005	0.0735543
CD46	Membrane cofactor protein	GDE3	-1.05474	0.0736879
SEPT11	Septin-11	GDE3	-1.37697	0.0737273
UBXN8	UBX domain-containing protein 8	GDE3-ΔN	1.27261	0.0737627
EBP41	Protein 4.1	GDE3	-1.15969	0.0741163
AUP1	Ancient ubiquitous protein 1	GDE3-ΔN	1.09454	0.0754667
FUBP1	Far upstream element-binding protein 1	GDE3	-1.04122	0.0756629
YES1	Non-specific protein-tyrosine kinase;Tyrosine-protein kinase Yes	GDE3	-1.00644	0.0756906
APP	Amyloid beta A4 protein;N-APP;Soluble APP-alpha;Soluble APP-beta;C99;Beta-amyloid protein 42;Beta-amyloid protein 40;C83;P3(42);P3(40);C80;Gamma-secretase C-terminal fragment 59;Gamma-secretase C-terminal fragment 57;Gamma-secretase C-terminal fragment 50;C31	GDE3-ΔN	2.116	0.0758883
PRKAR2A	cAMP-dependent protein kinase type II-alpha regulatory subunit		-0.642126	0.075956
APPL1	DCC-interacting protein 13-alpha	GDE3-ΔN	1.18394	0.0761093
SLC30A5	Zinc transporter 5	GDE3-ΔN	1.06289	0.0769574
MTDH	Protein LYRIC	GDE3-ΔN	1.00442	0.0769735
STX7	Syntaxin-7		0.90207	0.077369
HMOX2	Heme oxygenase 2	GDE3-ΔN	1.35034	0.0775
SCFD1	Sec1 family domain-containing protein 1	GDE3-ΔN	1.24658	0.0777849
SLC35F2	Solute carrier family 35 member F2	GDE3-ΔN	1.4503	0.0782054
COX5A	Cytochrome c oxidase subunit 5A, mitochondrial	GDE3	-2.13751	0.0792421
SEC16A	Protein transport protein Sec16A	GDE3-ΔN	1.22026	0.0794764
EXOSC4	Exosome complex component RRP41	GDE3	-1.40753	0.0798958
STBD1	Starch-binding domain-containing protein 1		0.770549	0.0834404
ALDH3A2	Fatty aldehyde dehydrogenase		0.879177	0.08392
PSMA5	Proteasome subunit alpha type-5	GDE3	-1.08249	0.0841782
EMC2	ER membrane protein complex subunit 2	GDE3-ΔN	1.25765	0.0843417
ZFYVE16	Zinc finger FYVE domain-containing protein 16		0.935007	0.0843838
BNIP1	Vesicle transport protein SEC20	GDE3-ΔN	1.04469	0.0844532
PIN4	Peptidyl-prolyl cis-trans isomerase NIMA-interacting 4	GDE3	-1.38153	0.084597
DHRS7	Dehydrogenase/reductase SDR family member 7	GDE3-ΔN	1.39495	0.0848122
TMEM161A	Transmembrane protein 161A		0.900865	0.0848367
TACC1	Transforming acidic coiled-coil-containing protein 1		0.868401	0.0852718
HSDL1	Inactive hydroxysteroid dehydrogenase-like protein 1		0.616473	0.0857113
NCAM1	Neural cell adhesion molecule 1		-0.890479	0.0863529
PNN	Pinin		-0.529061	0.0867961
NBAS	Neuroblastoma-amplified sequence	GDE3-ΔN	1.28357	0.0872195
POM121	Nuclear envelope pore membrane protein POM 121	GDE3-ΔN	1.1721	0.0872657
EMC7	ER membrane protein complex subunit 7	GDE3-ΔN	1.40783	0.0883828
STX12	Syntaxin-12		0.599133	0.0888077
PRPF4	U4/U6 small nuclear ribonucleoprotein Prp4		-0.572682	0.0888381
PLSCR1	Phospholipid scramblase 1		-0.881939	0.08891
CDC42BPA	Non-specific serine/threonine protein kinase;Serine/threonine-protein kinase MRCK alpha	GDE3	-1.14147	0.0890136
POLR2L	DNA-directed RNA polymerases I, II, and III subunit RPABC5	GDE3	-2.1806	0.0890545
PHACTR4	Phosphatase and actin regulator 4		-0.838537	0.0891455
NEFM	Neurofilament medium polypeptide	GDE3-ΔN	1.16541	0.0892897
PGRMC2	Membrane-associated progesterone receptor component 2		0.927412	0.0894612
EPB41	Protein 4.1		-0.809393	0.0895484
NCKAP1	Nck-associated protein 1	GDE3	-1.13713	0.089566
CKAP4	Cytoskeleton-associated protein 4	GDE3-ΔN	1.29692	0.0898716
RP2	Protein XRP2	GDE3	-1.24529	0.089963
PLEKHA5	Pleckstrin homology domain-containing family A member 5		-0.903626	0.0901689
SPCS2	Signal peptidase complex subunit 2		0.966503	0.0903814
GOLGA2	Golgin subfamily A member 2	GDE3-ΔN	1.08882	0.0905714
SLC27A4	Long-chain fatty acid transport protein 4	GDE3-ΔN	1.00898	0.0909027
GTF3C2	General transcription factor 3C polypeptide 2		0.427746	0.0909776
TMX2	Thioredoxin-related transmembrane protein 2	GDE3-ΔN	1.05258	0.09129
KRTCAP2	Keratinocyte-associated protein 2		0.985039	0.0913874
SEH1L	Nucleoporin SEH1		-0.518944	0.091687
PLEKHO1	Pleckstrin homology domain-containing family O member 1	GDE3	-1.49744	0.0918943
CYCS	Cytochrome c		-0.87282	0.0919474
CDKAL1	Threonylcarbamoyladenosine tRNA methylthiotransferase	GDE3-ΔN	1.07161	0.0920873
FAF2	FAS-associated factor 2		0.742131	0.0923276
PRKCI	Protein kinase C iota type	GDE3	-1.31119	0.0947574
TNIK	TRAF2 and NCK-interacting protein kinase	GDE3	-1.13579	0.0948205
LIN7C	Protein lin-7 homolog C	GDE3	-1.10251	0.0952275
ATP6AP1	V-type proton ATPase subunit S1	GDE3-ΔN	1.33499	0.0956151
SCAMP1	Secretory carrier-associated membrane protein 1	GDE3-ΔN	1.13415	0.095661
MMGT1	Membrane magnesium transporter 1	GDE3-ΔN	1.17401	0.0957468
TOR1AIP2	Torsin-1A-interacting protein 2	GDE3-ΔN	1.34243	0.0960168
ZDHHC3	Palmitoyltransferase ZDHHC3;Palmitoyltransferase	GDE3-ΔN	1.16433	0.0969
MRPL13	39S ribosomal protein L13, mitochondrial		-0.517387	0.0971592
SSR1	Translocon-associated protein subunit alpha	GDE3-ΔN	1.35883	0.0973112
CYFIP1	Cytoplasmic FMR1-interacting protein 1	GDE3	-1.16314	0.0974486
RHBDD2	Rhomboid domain-containing protein 2	GDE3-ΔN	1.11402	0.0975574
ETFB	Electron transfer flavoprotein subunit beta	GDE3	-1.33523	0.0978512
RNF121	RING finger protein 121		0.615814	0.0979837
EMC8	ER membrane protein complex subunit 8	GDE3-ΔN	1.31936	0.0989194
RALB	Ras-related protein Ral-B		-0.598695	0.0990121
BET1	BET1 homolog		0.858876	0.0999197
SQSTM1	Sequestosome-1		1.1123	0.100933
NHP2L1	NHP2-like protein 1;NHP2-like protein 1, N-terminally processed		-1.06147	0.101232
TMEM38B	Trimeric intracellular cation channel type B		0.866866	0.101323
CADM1	Cell adhesion molecule 1		-0.625067	0.101333
UFSP2	Ufm1-specific protease 2		1.41939	0.101433
CYB5A	Cytochrome b5		0.481697	0.102031
MRPS31	28S ribosomal protein S31, mitochondrial		-0.402534	0.102328
WASF1	Wiskott-Aldrich syndrome protein family member 1		-1.63535	0.102416
CERS2	Ceramide synthase 2		1.1963	0.102419
CYP51A1	Lanosterol 14-alpha demethylase		1.40169	0.102425
CERS6	Ceramide synthase 6		0.870411	0.102817
STX18	Syntaxin-18		1.10226	0.10458
HNRNPL	Heterogeneous nuclear ribonucleoprotein L		-1.18516	0.104588
CCDC47	Coiled-coil domain-containing protein 47		1.13806	0.104674
RFC5	Replication factor C subunit 5		0.64837	0.104974
PPIB	Peptidyl-prolyl cis-trans isomerase B		-0.910302	0.105015
KIAA1598	Shootin-1		-0.989865	0.105019
ABI2	Abl interactor 2		-1.16254	0.105363
EMC1	ER membrane protein complex subunit 1		1.18727	0.105644
TJP1	Tight junction protein ZO-1		-0.921135	0.105685
RFT1	Protein RFT1 homolog		1.03422	0.105755
BUD31	Protein BUD31 homolog		-0.779363	0.106029
STAU1	Double-stranded RNA-binding protein Staufen homolog 1		0.669793	0.106143
EPHA2	Ephrin type-A receptor 2		-0.58291	0.106149
YIPF3	Protein YIPF3;Protein YIPF3, 36 kDa form III		1.22748	0.10618
SNRPN;SNRPB	Small nuclear ribonucleoprotein-associated protein N;Small nuclear ribonucleoprotein-associated proteins B and B		-0.84255	0.106547
LYN	Tyrosine-protein kinase Lyn		-0.933878	0.106824
NDUFA1	NADH dehydrogenase [ubiquinone] 1 alpha subcomplex subunit 1		-0.466003	0.106845
USO1	General vesicular transport factor p115		1.03858	0.106871
MACF1;KIAA0754	Uncharacterized protein KIAA0754		-1.02952	0.107209
CDH2	Cadherin-2		-0.862804	0.10911
PAK4	Serine/threonine-protein kinase PAK 4		-1.08855	0.10922
AKAP12	A-kinase anchor protein 12		-0.785912	0.109495
GPR89B;GPR89A	Golgi pH regulator B;Golgi pH regulator A		1.12404	0.109545
SNRPD3	Small nuclear ribonucleoprotein Sm D3		-0.723762	0.109875
ITGA2	Integrin alpha-2		-0.835313	0.110258
CDK5RAP3	CDK5 regulatory subunit-associated protein 3		1.60537	0.110316
RTCB	tRNA-splicing ligase RtcB homolog		-0.817415	0.110643
SLC30A7	Zinc transporter 7		1.79708	0.110704
C1orf21	Uncharacterized protein C1orf21		-0.922912	0.110795
SEPT2	Septin-2		-1.08969	0.111095
SEPT7	Septin-7		-0.995866	0.111175
STT3B	Dolichyl-diphosphooligosaccharide--protein glycosyltransferase subunit STT3B		0.995759	0.11241
PRKDC	DNA-dependent protein kinase catalytic subunit		0.474143	0.112692
RTN4	Reticulon-4		1.28981	0.112721
SNX3	Sorting nexin-3		1.14366	0.114149
EBP	3-beta-hydroxysteroid-Delta(8),Delta(7)-isomerase		0.38001	0.115704
DCAKD	Dephospho-CoA kinase domain-containing protein		0.66271	0.116268
EPB41L3			-0.922744	0.116963
SAR1B;DKFZp434B2017	GTP-binding protein SAR1b		1.19128	0.117835
EPB41L5	Band 4.1-like protein 5		-0.869864	0.11794
ARHGAP21	Rho GTPase-activating protein 21		-0.946205	0.117987
CAPZA1	F-actin-capping protein subunit alpha-1		-0.912391	0.118225
CEP55	Centrosomal protein of 55 kDa		-1.28798	0.118316
PPA1	Inorganic pyrophosphatase		-1.15632	0.12
RDH11	Retinol dehydrogenase 11		0.747029	0.121438
NUP160	Nuclear pore complex protein Nup160		0.726149	0.121785
SNRPA	U1 small nuclear ribonucleoprotein A		-1.27017	0.122623
LSG1	Large subunit GTPase 1 homolog		1.20405	0.1229
ACBD5	Acyl-CoA-binding domain-containing protein 5		0.972433	0.123289
HSPA9	Stress-70 protein, mitochondrial		-0.638823	0.123682
CTNND1	Catenin delta-1		-0.983596	0.124077
SEC23IP	SEC23-interacting protein		1.25023	0.124077
CDC42EP1	Cdc42 effector protein 1		-0.921681	0.124476
ITGA6	Integrin alpha-6;Integrin alpha-6 heavy chain;Integrin alpha-6 light chain;Processed integrin alpha-6		-0.891274	0.124669
RANBP2	E3 SUMO-protein ligase RanBP2		0.91662	0.124855
LAMTOR4	Ragulator complex protein LAMTOR4;Ragulator complex protein LAMTOR4, N-terminally processed		-2.80591	0.124877
RAI14	Ankycorbin		-0.761308	0.125063
SRP54	Signal recognition particle 54 kDa protein		1.36311	0.125255
SVIP	Small VCP/p97-interacting protein		-0.93633	0.125396
COMT	Catechol O-methyltransferase		0.511587	0.125787
TYW1;TYW1B	S-adenosyl-L-methionine-dependent tRNA 4-demethylwyosine synthase		0.920602	0.126182
NFS1	Cysteine desulfurase, mitochondrial		-0.683633	0.126889
MT-ATP6	ATP synthase subunit a		0.396781	0.127034
TMEM57	Macoilin		0.876785	0.128732
SGPL1	Sphingosine-1-phosphate lyase 1		0.813812	0.128807
COPB2	Coatomer subunit beta		0.799482	0.128883
TCEB3	Transcription elongation factor B polypeptide 3		-0.471771	0.12896
CNGB3	Cyclic nucleotide-gated cation channel beta-3		-0.378105	0.129277
STX6	Syntaxin-6		0.78796	0.13142
EFR3A	Protein EFR3 homolog A		-0.75974	0.131818
NUP50	Nuclear pore complex protein Nup50		0.982267	0.132795
FARSA	Phenylalanine--tRNA ligase alpha subunit		0.672449	0.134137
NUP107	Nuclear pore complex protein Nup107		0.61536	0.134539
MRPS23	28S ribosomal protein S23, mitochondrial		-1.18968	0.134703
PPP1R15B	Protein phosphatase 1 regulatory subunit 15B		0.663584	0.136534
FUBP3	Far upstream element-binding protein 3		-0.52831	0.136571
MAP4K4	Mitogen-Activated Protein Kinase Kinase Kinase Kinase 4		-0.829437	0.1386
NDUFAF3	NADH dehydrogenase [ubiquinone] 1 alpha subcomplex assembly factor 3		-1.09438	0.138702
ARL6IP5	PRA1 family protein 3		1.00609	0.139112
ANGEL1	Protein angel homolog 1		0.690354	0.139172
ACSL3	Long-chain-fatty-acid--CoA ligase 3		0.924463	0.139275
NUP98	Nuclear pore complex protein Nup98-Nup96;Nuclear pore complex protein Nup98;Nuclear pore complex protein Nup96		1.07663	0.139683
RAB3GAP1	Rab3 GTPase-activating protein catalytic subunit		1.17384	0.142837
XP32	Skin-specific protein 32		-1.50254	0.14385
WDR20	WD repeat-containing protein 20		-0.733505	0.144266
NDUFA5	NADH dehydrogenase [ubiquinone] 1 alpha subcomplex subunit 5		-1.24154	0.144684
DNAJC1	DnaJ homolog subfamily C member 1		0.997111	0.144802
CAMKV	CaM kinase-like vesicle-associated protein		-0.979573	0.144989
AGPAT6	Glycerol-3-phosphate acyltransferase 4		1.44215	0.145288
SCAMP3	Secretory carrier-associated membrane protein 3		0.865722	0.145703
ARHGAP12	Rho GTPase-activating protein 12		0.538234	0.147023
GORASP2	Golgi reassembly-stacking protein 2		0.837579	0.147164
DHCR7	7-dehydrocholesterol reductase		1.34156	0.147354
ARMC1	Armadillo repeat-containing protein 1		-0.931685	0.147663
TRAM1	Translocating chain-associated membrane protein 1		0.919073	0.148079
STT3A	Dolichyl-diphosphooligosaccharide--protein glycosyltransferase subunit STT3A		0.488809	0.14819
MRPL46	39S ribosomal protein L46, mitochondrial		-1.20074	0.148258
MAGT1	Magnesium transporter protein 1		0.752295	0.148602
VPS45	Vacuolar protein sorting-associated protein 45		1.17759	0.149389
SEC63	Translocation protein SEC63 homolog		1.1839	0.150427
SLC35E1	Solute carrier family 35 member E1		0.902937	0.15253
ADD3	Gamma-adducin		-0.822099	0.154367
SEC23A	Protein transport protein Sec23A		1.16597	0.154791
RPS29	40S ribosomal protein S29		-1.58539	0.154997
PLEKHA7	Pleckstrin homology domain-containing family A member 7		-0.851927	0.155049
RPS15A	Ribosomal Protein S15a		1.27301	0.155196
WASL	Neural Wiskott-Aldrich syndrome protein		-0.667018	0.155619
SPCS1	Signal peptidase complex subunit 1		0.951115	0.158341
TBL2	Transducin beta-like protein 2		0.709531	0.158803
NUDT21	Cleavage and polyadenylation specificity factor subunit 5		-1.49162	0.158897
ATP5O	ATP synthase subunit O, mitochondrial		-1.29289	0.159283
EPB41L2	Band 4.1-like protein 2		-0.612115	0.159645
MARCKSL1	MARCKS-related protein		-0.89807	0.15971
EIF1;EIF1B	Eukaryotic translation initiation factor 1;Eukaryotic translation initiation factor 1b		-1.30818	0.160781
PINX1	PIN2/TERF1-interacting telomerase inhibitor 1		-0.402007	0.160794
TIAL1	Nucleolysin TIAR		-0.505312	0.161008
TMEM209	Transmembrane protein 209		0.861776	0.161215
KPNA4	Importin subunit alpha-3		0.852233	0.161223
SNRPG;SNRPGP15	Small nuclear ribonucleoprotein G;Putative small nuclear ribonucleoprotein G-like protein 15		-1.44488	0.161344
G3BP1	Ras GTPase-activating protein-binding protein 1		-1.03647	0.16152
COX7A2	Cytochrome c oxidase subunit 7A2, mitochondrial		-1.7283	0.161638
RANGAP1	Ran GTPase-activating protein 1		0.566208	0.161737
DNAJC16	DnaJ homolog subfamily C member 16		1.20634	0.161947
MSH6	DNA mismatch repair protein Msh6		0.454175	0.161974
VAMP7	Vesicle-associated membrane protein 7		1.02023	0.16456
ATP2B4	Plasma membrane calcium-transporting ATPase 4		-0.952921	0.166202
NDUFA9	NADH dehydrogenase [ubiquinone] 1 alpha subcomplex subunit 9, mitochondrial		0.394067	0.166722
MYL6	Myosin light polypeptide 6		-0.52074	0.167744
VMP1	Vacuole membrane protein 1		1.1069	0.167815
CAPRIN1	Caprin-1		-1.75201	0.169771
DDX21	Nucleolar RNA helicase 2		0.404825	0.169872
DBN1	Drebrin		-0.811517	0.17
HIST1H4A	Histone H4		-0.618887	0.172263
GNL3	Guanine nucleotide-binding protein-like 3		0.288517	0.172435
JUP	Junction plakoglobin		-0.590806	0.173819
MRPL50	39S ribosomal protein L50, mitochondrial		-1.40922	0.173965
FAM129B	Niban-like protein 1		-1.05569	0.17486
PLXNA1	Plexin-A1		-0.734703	0.175078
PRSS3P2;PRSS1;PRSS2	Putative trypsin-6;Trypsin-2;Trypsin-1;Alpha-trypsin chain 1;Alpha-trypsin chain 2		-1.57634	0.175098
VANGL1	Vang-like protein 1		-0.684798	0.17518
ATAD1	ATPase family AAA domain-containing protein 1		0.410905	0.175224
MT-ND1	NADH-ubiquinone oxidoreductase chain 1		0.513938	0.17531
TAGLN2	Transgelin-2		-0.987125	0.175481
TOR1AIP1	Torsin-1A-interacting protein 1		1.09656	0.175504
YWHAZ	14-3-3 protein zeta/delta		-0.462922	0.175614
PACSIN2	Protein kinase C and casein kinase substrate in neurons protein 2		-1.40148	0.175805
CDC42EP4	Cdc42 effector protein 4		-0.781196	0.17594
ATPAF1	ATP synthase mitochondrial F1 complex assembly factor 1		-0.665821	0.17598
PARD3	Partitioning defective 3 homolog		-1.10117	0.176185
KRT2	Keratin, type II cytoskeletal 2 epidermal		-1.88471	0.17667
DLG1	Disks large homolog 1		-0.910465	0.179469
DHFR	Dihydrofolate reductase		-0.391306	0.179709
ODR4	Protein odr-4 homolog		1.24568	0.180028
G3BP2	Ras GTPase-activating protein-binding protein 2		-0.916583	0.180265
G6PC3	Glucose-6-phosphatase 3		1.12171	0.180374
LCLAT1	Lysocardiolipin acyltransferase 1		0.610212	0.180447
EHD4	EH domain-containing protein 4		-0.88277	0.180519
BUB3	Mitotic checkpoint protein BUB3		-0.980669	0.180631
NUP155	Nuclear pore complex protein Nup155		0.909459	0.18066
SRP72	Signal recognition particle subunit SRP72		0.714966	0.180686
RAB10	Ras-related protein Rab-10		0.454762	0.180723
TECR	Very-long-chain enoyl-CoA reductase		0.613536	0.180808
SPTLC1	Serine palmitoyltransferase 1		0.71634	0.181117
SLC33A1	Acetyl-coenzyme A transporter 1		1.44296	0.181243
PTPN13	Tyrosine-protein phosphatase non-receptor type 13		-0.788706	0.182117
NDUFAF2	Mimitin, mitochondrial		-0.675419	0.182178
DYNLL2	Dynein light chain 2, cytoplasmic		-1.23438	0.182881
ZDHHC5	Palmitoyltransferase ZDHHC5;Palmitoyltransferase		-0.550471	0.183302
DOCK7	Dedicator of cytokinesis protein 7		-0.563459	0.183669
NUMBL	Numb-like protein		-0.554848	0.184092
PRDX2	Peroxiredoxin-2		-1.03364	0.184102
NDUFS8	NADH dehydrogenase [ubiquinone] iron-sulfur protein 8, mitochondrial		-0.618396	0.184275
USP6NL	USP6 N-terminal-like protein		-0.568472	0.184528
AK2	Adenylate kinase 2, mitochondrial;Adenylate kinase 2, mitochondrial;Adenylate kinase 2, mitochondrial, N-terminally processed		-1.72061	0.184631
PRMT3	Protein arginine N-methyltransferase 3		-2.75786	0.184697
TOMM22	Mitochondrial import receptor subunit TOM22 homolog		0.381867	0.185233
SEPT9	Septin-9		-0.829025	0.185813
MRPL9	39S ribosomal protein L9, mitochondrial		-0.436521	0.185973
EPB41L3	Band 4.1-like protein 3		-0.922428	0.18609
ERBB2IP	Protein LAP2		-0.647849	0.186447
TFB2M	Dimethyladenosine transferase 2, mitochondrial		0.299276	0.186512
KPRP	Keratinocyte proline-rich protein		-2.02517	0.186894
IQGAP2	Ras GTPase-activating-like protein IQGAP2		-0.764437	0.187135
BOLA2;BOLA2B	BolA-like protein 2		-1.28251	0.187247
PRPF19	Pre-mRNA-processing factor 19		-0.925676	0.187284
MRPS26	28S ribosomal protein S26, mitochondrial		-1.45978	0.189161
MPP7	MAGUK p55 subfamily member 7		-0.61528	0.18944
SNRPB2	U2 small nuclear ribonucleoprotein B		-1.05347	0.189862
EGFR	Epidermal growth factor receptor;Receptor protein-tyrosine kinase		-0.671786	0.191095
ICT1	Peptidyl-tRNA hydrolase ICT1, mitochondrial		-1.01869	0.192918
SF3B4	Splicing factor 3B subunit 4		-1.35699	0.193071
PI4KA	Phosphatidylinositol 4-kinase alpha		-0.627281	0.193152
MRPL17	39S ribosomal protein L17, mitochondrial		-2.88877	0.193577
TMEM126A	Transmembrane protein 126A		0.595059	0.19482
MRPS28	28S ribosomal protein S28, mitochondrial		-1.40715	0.195234
HNRNPAB	Heterogeneous nuclear ribonucleoprotein A/B		-0.857365	0.195325
NOS1AP	Carboxyl-terminal PDZ ligand of neuronal nitric oxide synthase protein		-0.443519	0.195378
SHMT2	Serine hydroxymethyltransferase, mitochondrial;Serine hydroxymethyltransferase		-0.348015	0.195482
RDH10	Retinol dehydrogenase 10		0.605104	0.195554
CANX	Calnexin		0.496172	0.19565
CMC1	COX assembly mitochondrial protein homolog		-1.30951	0.195746
GNB1	Guanine nucleotide-binding protein G(I)/G(S)/G(T) subunit beta-1		-1.01683	0.19575
OSBP	Oxysterol-binding protein 1		0.489023	0.195825
CDC27	Cell division cycle protein 27 homolog		-0.596176	0.19589
FAM213A	Redox-regulatory protein FAM213A		0.643996	0.196068
RRAS2;RRAS	Ras-related protein R-Ras2;Ras-related protein R-Ras		-0.429876	0.196174
PPIA	Peptidyl-prolyl cis-trans isomerase A;Peptidyl-prolyl cis-trans isomerase A, N-terminally processed;Peptidyl-prolyl cis-trans isomerase		-1.06875	0.196201
TOMM6	Mitochondrial import receptor subunit TOM6 homolog		-2.30888	0.196253
DTNA	Dystrobrevin alpha		-0.719185	0.196371
UTRN	Utrophin		-0.847494	0.196488
HELLS	Lymphoid-specific helicase		0.92435	0.197372
CLPTM1	Cleft lip and palate transmembrane protein 1		0.965494	0.197587
NDUFV2	NADH dehydrogenase [ubiquinone] flavoprotein 2, mitochondrial		-1.20671	0.197786
ATP2A2	Sarcoplasmic/endoplasmic reticulum calcium ATPase 2		0.412246	0.198156
GRSF1	G-rich sequence factor 1		-1.14912	0.198202
DYNLL1	Dynein light chain 1, cytoplasmic		-0.734105	0.198792
SRSF9	Serine/arginine-rich splicing factor 9		-1.50952	0.19995
MVB12A	Multivesicular body subunit 12A		-0.758475	0.200282
MAP4	Microtubule-associated protein;Microtubule-associated protein 4		0.646617	0.200414
PIK3R1	Phosphatidylinositol 3-kinase regulatory subunit alpha		-0.751156	0.205138
RALA	Ras-related protein Ral-A		-0.38149	0.205397
EMC4	ER membrane protein complex subunit 4		1.13994	0.205552
GNB2	Guanine nucleotide-binding protein G(I)/G(S)/G(T) subunit beta-2		-0.49762	0.205705
PIN1	Peptidyl-prolyl cis-trans isomerase NIMA-interacting 1		-0.774724	0.205761
PDYN	Proenkephalin-B;Alpha-neoendorphin;Beta-neoendorphin;Big dynorphin;Dynorphin A(1-17);Dynorphin A(1-13);Dynorphin A(1-8);Leu-enkephalin;Rimorphin;Leumorphin		-1.09485	0.206261
CD276	CD276 antigen		-0.769308	0.206416
SHB	SH2 domain-containing adapter protein B		-0.68247	0.206504
ACOT13	Acyl-coenzyme A thioesterase 13;Acyl-coenzyme A thioesterase 13, N-terminally processed		-0.883659	0.206683
SPRR2G	Small proline-rich protein 2G		-1.98515	0.20683
PSPC1	Paraspeckle component 1		-1.17924	0.206874
TADA2B	Transcriptional adapter 2-beta		-1.95308	0.206925
MRPL49	39S ribosomal protein L49, mitochondrial		-1.18557	0.207036
RAB11A	Ras-related protein Rab-11A		1.37093	0.207237
DEPDC1B	DEP domain-containing protein 1B		-1.17931	0.207453
NXF1	Nuclear RNA export factor 1		0.364652	0.207507
FARP2	FERM, RhoGEF and pleckstrin domain-containing protein 2		-0.690208	0.207548
REEP5	Receptor expression-enhancing protein 5;Receptor expression-enhancing protein		0.929123	0.207717
RTN3	Reticulon-3		0.602037	0.209012
YEATS4	YEATS domain-containing protein 4		-0.685279	0.209662
MRPL27	39S ribosomal protein L27, mitochondrial		0.909814	0.210135
USP33	Ubiquitin carboxyl-terminal hydrolase 33		0.927446	0.2104
NUP133	Nuclear pore complex protein Nup133		0.834212	0.213921
ERBB2	Receptor tyrosine-protein kinase erbB-2;Receptor protein-tyrosine kinase		-0.568324	0.214746
BCAP31	B-cell receptor-associated protein 31		0.704733	0.214976
EMG1	Ribosomal RNA small subunit methyltransferase NEP1		-0.614144	0.215283
ANO6	Anoctamin-6		0.778456	0.215671
SLIRP	SRA stem-loop-interacting RNA-binding protein, mitochondrial		-2.17743	0.215679
ETFA	Electron transfer flavoprotein subunit alpha, mitochondrial		-1.26001	0.215703
PEX14	Peroxisomal membrane protein PEX14		1.08118	0.215977
RPLP0;RPLP0P6	60S acidic ribosomal protein P0;60S acidic ribosomal protein P0-like		-0.474688	0.216094
THEM6	Protein THEM6		1.0641	0.216186
RAP2C	Ras-related protein Rap-2c		0.328895	0.218374
ANK3	Ankyrin-3		-0.807988	0.218641
MRPL43	39S ribosomal protein L43, mitochondrial		-2.54994	0.219488
LMAN1	Protein ERGIC-53		0.962201	0.220422
HSPD1	60 kDa heat shock protein, mitochondrial		-0.871899	0.220621
ILK	Integrin-linked protein kinase		-0.901144	0.220646
KNOP1	Lysine-rich nucleolar protein 1		-0.331066	0.220704
JPH1	Junctophilin-1		0.428699	0.221764
LAMTOR3	Ragulator complex protein LAMTOR3		-1.00641	0.222115
ELOVL4	Elongation of very long chain fatty acids protein 4		0.73614	0.222187
MTHFD2	Bifunctional methylenetetrahydrofolate dehydrogenase/cyclohydrolase, mitochondrial;NAD-dependent methylenetetrahydrofolate dehydrogenase;Methenyltetrahydrofolate cyclohydrolase		-1.44669	0.222194
GANAB	Neutral alpha-glucosidase AB		0.537717	0.224462
H2AFV;H2AFZ	Histone H2A.V;Histone H2A.Z;Histone H2A		0.824958	0.225739
SEC11A	Signal peptidase complex catalytic subunit SEC11;Signal peptidase complex catalytic subunit SEC11A;Signal peptidase I		0.823617	0.227306
GPR180	Integral membrane protein GPR180		0.574336	0.227551
SDK2	Protein sidekick-2		-0.901486	0.227619
MRPS35	28S ribosomal protein S35, mitochondrial		-0.283508	0.227715
AMOT	Angiomotin		-0.746094	0.227947
EDF1	Endothelial differentiation-related factor 1		0.645868	0.228143
SENP3;SENP3-EIF4A1	Sentrin-specific protease 3		0.632288	0.228181
PRAF2	PRA1 family protein 2		0.665322	0.228929
MRPL11	39S ribosomal protein L11, mitochondrial		-1.34935	0.229013
TIMM13	Mitochondrial import inner membrane translocase subunit Tim13		-1.29092	0.229044
SSRP1	FACT complex subunit SSRP1		-0.388864	0.229321
EIF2S1	Eukaryotic translation initiation factor 2 subunit 1		-0.40947	0.230144
COA3	Cytochrome c oxidase assembly factor 3 homolog, mitochondrial		-1.74715	0.230339
MRPL23	39S ribosomal protein L23, mitochondrial		-0.51879	0.230596
STK26	Serine/threonine-protein kinase 26		-0.492348	0.230726
COPA	Coatomer subunit alpha;Xenin;Proxenin		0.719678	0.231971
PDHB	Pyruvate dehydrogenase E1 component subunit beta, mitochondrial		-0.617575	0.232037
HLA-A	HLA class I histocompatibility antigen, A-2 alpha chain		0.83986	0.232396
WDR6	WD repeat-containing protein 6		-0.624798	0.234796
FAM98B	Protein FAM98B		0.542356	0.235322
SAR1A	GTP-binding protein SAR1a		0.789988	0.236232
SLC9A3R1	Na(+)/H(+) exchange regulatory cofactor NHE-RF1		-0.967987	0.236362
PKP4	Plakophilin-4		-0.718852	0.236372
NUP214	Nuclear pore complex protein Nup214		0.824361	0.236387
TBC1D24	TBC1 domain family member 24		-0.9404	0.236417
AHCYL1	Putative adenosylhomocysteinase 2		-0.805783	0.236482
SCYL1	N-terminal kinase-like protein		0.864915	0.236521
DAAM1	Disheveled-associated activator of morphogenesis 1		-0.833354	0.236656
CFL2	Cofilin-2		-0.797696	0.236662
STXBP1	Syntaxin-binding protein 1		-0.906196	0.236859
PTPRF	Receptor-type tyrosine-protein phosphatase F		-0.481115	0.23708
PPAN-P2RY11;PPAN	Suppressor of SWI4 1 homolog		0.492564	0.237181
TRMT112	Multifunctional methyltransferase subunit TRM112-like protein		-1.2086	0.237404
ADGRL2;LPHN2	Latrophilin-2		-0.68107	0.237604
SAP18	Histone deacetylase complex subunit SAP18		-0.523692	0.237644
CPNE8	Copine-8		-0.905929	0.237843
GLRX5	Glutaredoxin-related protein 5, mitochondrial		-1.15461	0.238064
OSBPL9	Oxysterol-binding protein-related protein 9		0.937975	0.238096
PRDX1	Peroxiredoxin-1		-1.02543	0.23846
PRSS3	Trypsin-3		-1.30031	0.238697
CERS1	Ceramide synthase 1		0.911853	0.240873
NTPCR	Cancer-related nucleoside-triphosphatase		-1.18739	0.240909
SNRNP40	U5 small nuclear ribonucleoprotein 40 kDa protein		-1.09908	0.241331
SCRIB	Protein scribble homolog		-0.637767	0.241607
MAVS	Mitochondrial antiviral-signaling protein		0.741405	0.241847
C1orf198	Uncharacterized protein C1orf198		-0.991649	0.242142
POLR2E	DNA-directed RNA polymerases I, II, and III subunit RPABC1		-0.66219	0.242424
MRPS14	28S ribosomal protein S14, mitochondrial		-0.516519	0.242616
EMC3	ER membrane protein complex subunit 3		1.14429	0.243033
ATP5EP2;ATP5E	ATP synthase subunit epsilon-like protein, mitochondrial;ATP synthase subunit epsilon, mitochondrial		-1.31421	0.243227
PPIL1	Peptidyl-prolyl cis-trans isomerase-like 1		-1.20989	0.24345
TBC1D10B	TBC1 domain family member 10B		-0.751478	0.243524
NUP205	Nuclear pore complex protein Nup205		0.404268	0.243663
NDUFS7	NADH dehydrogenase [ubiquinone] iron-sulfur protein 7, mitochondrial		0.379907	0.243871
ARHGDIA	Rho GDP-dissociation inhibitor 1		-0.356393	0.243945
MPC2	Mitochondrial pyruvate carrier 2		0.439944	0.24396
ST13;ST13P4;ST13P5	Hsc70-interacting protein;Putative protein FAM10A4;Putative protein FAM10A5		-0.7302	0.244075
NOL10	Nucleolar protein 10		-0.3579	0.244166
FLOT1	Flotillin-1		-0.436675	0.244196
TPX2	Targeting protein for Xklp2		0.299857	0.244218
GPRIN1	G protein-regulated inducer of neurite outgrowth 1		-0.462675	0.244252
SSR3	Translocon-associated protein subunit gamma		0.560036	0.244433
TMEM258	Transmembrane protein 258		0.861394	0.244475
RUVBL2	RuvB-like 2		-0.515487	0.245073
RSPRY1	RING finger and SPRY domain-containing protein 1		-0.762624	0.245309
RPRD1A	Regulation of nuclear pre-mRNA domain-containing protein 1A		-0.408839	0.24563
ALDH18A1	Delta-1-pyrroline-5-carboxylate synthase;Glutamate 5-kinase;Gamma-glutamyl phosphate reductase		0.328077	0.245719
USP7	Ubiquitin carboxyl-terminal hydrolase 7;Ubiquitin carboxyl-terminal hydrolase		0.501616	0.245742
ORMDL2;ORMDL1	ORM1-like protein 2		0.906124	0.245745
UBE2D3;UBE2D2;UBE2D1;UBE2D4	Ubiquitin-conjugating enzyme E2 D2;Ubiquitin-conjugating enzyme E2 D3;Ubiquitin-conjugating enzyme E2 D4;Ubiquitin-conjugating enzyme E2 D1		0.300647	0.246158
SUB1	Activated RNA polymerase II transcriptional coactivator p15		-0.313929	0.247701
NOL9	Polynucleotide 5-hydroxyl-kinase NOL9		0.415114	0.247987
MRPS7	28S ribosomal protein S7, mitochondrial		-0.47902	0.248397
SUCLG1	Succinyl-CoA ligase [ADP/GDP-forming] subunit alpha, mitochondrial		-0.571517	0.248808
SLC26A6	Solute carrier family 26 member 6		0.633837	0.249221
LSM3	U6 snRNA-associated Sm-like protein LSm3		-1.26471	0.249922
NFXL1	NF-X1-type zinc finger protein NFXL1		0.545162	0.250078
CDIPT	CDP-diacylglycerol--inositol 3-phosphatidyltransferase		0.907952	0.25029
DLD	Dihydrolipoyl dehydrogenase, mitochondrial;Dihydrolipoyl dehydrogenase		-0.349581	0.250331
RPLP2	60S acidic ribosomal protein P2		-0.65042	0.250411
PSMD6	26S proteasome non-ATPase regulatory subunit 6		-0.499726	0.25061
SMCR7L	Mitochondrial dynamics protein MID51		-2.25166	0.250822
EZR	Ezrin		-0.630641	0.251236
MRPS6	28S ribosomal protein S6, mitochondrial		-2.21727	0.25165
IGSF3	Immunoglobulin superfamily member 3		-0.826765	0.252286
ZNF326	DBIRD complex subunit ZNF326		-0.503239	0.253344
VTI1B	Vesicle transport through interaction with t-SNAREs homolog 1B		0.808876	0.253948
TMEM263	Transmembrane protein 263		-1.8721	0.253961
LRRC59	Leucine-rich repeat-containing protein 59		0.583399	0.254359
CHORDC1	Cysteine and histidine-rich domain-containing protein 1		-0.64344	0.254373
DYNC1H1	Cytoplasmic dynein 1 heavy chain 1		0.572745	0.25469
SCAMP4	Secretory carrier-associated membrane protein 4		0.651422	0.254808
GOPC	Golgi-associated PDZ and coiled-coil motif-containing protein		0.422968	0.254809
MIF	Macrophage migration inhibitory factor		-1.52099	0.254847
MATR3	Matrin-3		-0.672468	0.254864
CENPM	Centromere protein M		1.11977	0.2551
PEAK1	Pseudopodium-enriched atypical kinase 1		-0.669628	0.255104
ZC3HAV1	Zinc finger CCCH-type antiviral protein 1		-0.504554	0.255272
ITGA5	Integrin alpha-5;Integrin alpha-5 heavy chain;Integrin alpha-5 light chain		-0.854747	0.255575
DNAJB6	DnaJ homolog subfamily B member 6		-0.605415	0.255981
SRP9	Signal recognition particle 9 kDa protein		-0.758706	0.256589
CBX3	Chromobox protein homolog 3		-0.439085	0.256799
YIPF5	Protein YIPF5		0.753965	0.258035
DNAJA3	DnaJ homolog subfamily A member 3, mitochondrial		-0.949699	0.25832
PA2G4	Proliferation-associated protein 2G4		-1.02354	0.258725
PRDX5	Peroxiredoxin-5, mitochondrial		-1.20108	0.258847
EPS8	Epidermal growth factor receptor kinase substrate 8		-0.791053	0.259132
EFNB1	Ephrin-B1		-0.571019	0.259256
IGF2BP1	Insulin-like growth factor 2 mRNA-binding protein 1		-0.354723	0.26083
CXADR	Coxsackievirus and adenovirus receptor		-0.69401	0.260833
HNRNPH1	Heterogeneous nuclear ribonucleoprotein H;Heterogeneous nuclear ribonucleoprotein H, N-terminally processed		-0.743753	0.261238
SRSF7	Serine/arginine-rich splicing factor 7		-0.661194	0.262243
RPSA	40S ribosomal protein SA		-0.86345	0.262862
MPP5	MAGUK p55 subfamily member 5		-0.728177	0.264378
MARK3	MAP/microtubule affinity-regulating kinase 3		-0.614489	0.26454
MRPL55	39S ribosomal protein L55, mitochondrial		-0.656521	0.265226
RPS12	40S ribosomal protein S12		-0.995229	0.266837
NCK1	Cytoplasmic protein NCK1		-1.07985	0.266949
RNF5	E3 ubiquitin-protein ligase RNF5		1.0257	0.267068
ZNF207	BUB3-interacting and GLEBS motif-containing protein ZNF207		-0.713411	0.267131
CAD	CAD protein;Glutamine-dependent carbamoyl-phosphate synthase;Aspartate carbamoyltransferase;Dihydroorotase		0.326988	0.270507
RPL7L1	60S ribosomal protein L7-like 1		0.679347	0.272672
PCDH7	Protocadherin-7		-0.666417	0.273089
MCM6	DNA replication licensing factor MCM6		-0.27135	0.273317
RIF1	Telomere-associated protein RIF1		0.293887	0.273577
RBM4	RNA-binding protein 4		-0.606487	0.274091
SSBP1	Single-stranded DNA-binding protein, mitochondrial		-1.24545	0.274758
MRPS10	28S ribosomal protein S10, mitochondrial		-1.06677	0.275358
ASNS	Asparagine synthetase [glutamine-hydrolyzing]		0.310061	0.27566
SNTB2	Beta-2-syntrophin		-0.801681	0.275775
GNAI2	Guanine nucleotide-binding protein G(i) subunit alpha-2		-0.489946	0.276
SRP68	Signal recognition particle subunit SRP68		0.784533	0.27848
GNA13	Guanine nucleotide-binding protein subunit alpha-13		-0.507122	0.27871
EHD1	EH domain-containing protein 1		-0.743793	0.278743
SLC30A1	Zinc transporter 1		-0.718343	0.279081
HNRNPH2	Heterogeneous nuclear ribonucleoprotein H2		-0.673913	0.279123
DSG2	Desmoglein-2		-0.478305	0.27949
CHERP	Calcium homeostasis endoplasmic reticulum protein		0.314253	0.279504
RNF2	E3 ubiquitin-protein ligase RING2		-0.649693	0.279537
CNP	2,3-cyclic-nucleotide 3-phosphodiesterase		-0.310743	0.279599
FMNL2	Formin-like protein 2		-0.666898	0.279614
FBL	rRNA 2-O-methyltransferase fibrillarin		0.49642	0.279634
RER1	Protein RER1		0.96613	0.2799
NDRG1	Protein NDRG1		-0.876982	0.279952
DST	Dystonin		-0.580996	0.280036
MRPL35	39S ribosomal protein L35, mitochondrial		-0.953947	0.28012
MRPL48	39S ribosomal protein L48, mitochondrial		-0.486432	0.280159
NUS1	Dehydrodolichyl diphosphate syntase complex subunit NUS1		1.18113	0.280369
ATP6V1A	V-type proton ATPase catalytic subunit A		0.584091	0.280787
PVRL3	Nectin-3		-0.701086	0.280997
REEP4	Receptor expression-enhancing protein;Receptor expression-enhancing protein 4		1.10391	0.281186
KIRREL	Kin of IRRE-like protein 1		-0.60155	0.281417
COPZ1	Coatomer subunit zeta-1		0.649601	0.28193
CROCC	Rootletin		-0.732601	0.282032
RPL22	60S ribosomal protein L22		-0.244129	0.282096
TFRC	Transferrin receptor protein 1;Transferrin receptor protein 1, serum form		0.345243	0.282187
ABCE1	ATP-binding cassette sub-family E member 1		0.409284	0.282872
TJP2	Tight junction protein ZO-2		-0.676817	0.283507
PDIA3	Protein disulfide-isomerase A3		-0.731017	0.283745
SND1	Staphylococcal nuclease domain-containing protein 1		0.659664	0.283988
SERPINB12	Serpin B12		-2.62884	0.284006
FAM126A	Hyccin		-1.00049	0.284416
RPL38	60S ribosomal protein L38		-0.68454	0.284827
SF3A2	Splicing factor 3A subunit 2		-0.659582	0.285364
NAA10	N-alpha-acetyltransferase 10		-0.339555	0.28559
SLC25A17	Peroxisomal membrane protein PMP34		0.554178	0.285594
OSBPL11	Oxysterol-binding protein-related protein 11		0.658202	0.285771
COPB1	Coatomer subunit beta		0.458444	0.285822
PTDSS1	Phosphatidylserine synthase 1		0.70605	0.285858
LSR	Lipolysis-stimulated lipoprotein receptor		-0.592394	0.28618
EIF2S2	Eukaryotic translation initiation factor 2 subunit 2		-0.386268	0.287898
ELOVL5	Elongation of very long chain fatty acids protein 5;Elongation of very long chain fatty acids protein		0.718519	0.288142
RAB35	Ras-related protein Rab-35		0.372354	0.288398
CCDC8	Coiled-coil domain-containing protein 8		-0.715479	0.28855
LLGL1	Lethal(2) giant larvae protein homolog 1		-0.826087	0.288784
COMMD8	COMM domain-containing protein 8		-1.16099	0.289073
IK	Protein Red		-0.39199	0.289173
GRB2	Growth factor receptor-bound protein 2		-0.82361	0.28993
MRPL33	39S ribosomal protein L33, mitochondrial		-0.607763	0.290129
MRPL53	39S ribosomal protein L53, mitochondrial		-1.80609	0.290175
S100A8	Protein S100-A8;Protein S100-A8, N-terminally processed		-2.08604	0.290762
CLNS1A	Methylosome subunit pICln		-0.840197	0.290856
CDKN2A	Tumor suppressor ARF		1.1708	0.291038
SF3A1	Splicing factor 3A subunit 1		-0.477183	0.291464
HNRNPD	Heterogeneous nuclear ribonucleoprotein D0		-0.757152	0.292312
BMS1	Ribosome biogenesis protein BMS1 homolog		-0.254808	0.292606
MLLT4	Afadin		-0.622961	0.292719
ERH	Enhancer of rudimentary homolog		-0.610584	0.292842
ATP5H	ATP synthase subunit d, mitochondrial		-0.810976	0.295446
APBB1	Amyloid beta A4 precursor protein-binding family B member 1		0.378485	0.295513
MCAM	Cell surface glycoprotein MUC18		-0.4323	0.295856
CNNM4	Metal transporter CNNM4		-0.64926	0.295923
TWF2	Twinfilin-2		-0.574443	0.296668
RPS28	40S ribosomal protein S28		-0.508999	0.298008
NCBP2-AS2	Uncharacterized protein NCBP2-AS2		-1.66989	0.298419
ZMPSTE24	CAAX prenyl protease 1 homolog		0.362079	0.298648
FAM21A	WASH complex subunit FAM21A		0.670214	0.298668
VDAC3	Voltage-dependent anion-selective channel protein 3		-0.258979	0.298752
HNRNPA3	Heterogeneous nuclear ribonucleoprotein A3		-0.812805	0.299078
KHSRP	Far upstream element-binding protein 2		-0.661215	0.299257
RELL1	RELT-like protein 1		-0.526077	0.300093
MPHOSPH10	U3 small nucleolar ribonucleoprotein protein MPP10		-0.676121	0.300888
BSG	Basigin		-0.358747	0.302144
PPFIBP1	Liprin-beta-1		-0.613708	0.302255
CLDND1	Claudin domain-containing protein 1		-1.36442	0.302667
YTHDC1	YTH domain-containing protein 1		0.44777	0.30354
MRPL40	39S ribosomal protein L40, mitochondrial		-0.608956	0.303951
PSMD7	26S proteasome non-ATPase regulatory subunit 7		0.314131	0.304627
EFNB2	Ephrin-B2		-0.592666	0.304975
NUPL2	Nucleoporin-like protein 2		0.757862	0.305139
SERPINH1	Serpin H1		0.283735	0.305244
FAM171A1	Protein FAM171A1		-0.65135	0.305358
ARHGAP39	Rho GTPase-activating protein 39		-0.771621	0.305581
PUF60	Poly(U)-binding-splicing factor PUF60		-0.465475	0.305786
TUFM	Elongation factor Tu, mitochondrial		-0.235932	0.305892
BIRC5	Baculoviral IAP repeat-containing protein 5		-1.05568	0.305992
CPSF6	Cleavage and polyadenylation specificity factor subunit 6		-0.747299	0.306619
MLLT4	Afadin		-0.672599	0.306663
SF3B6	Splicing factor 3B subunit 6		-0.710851	0.30675
JAM3	Junctional adhesion molecule C		-0.574908	0.307247
H2AFY2	Core histone macro-H2A.2;Histone H2A		-0.394681	0.307367
SEC61B	Protein transport protein Sec61 subunit beta		0.775605	0.307554
STX4	Syntaxin-4		-0.407571	0.308079
OTUB1	Ubiquitin thioesterase OTUB1		-0.196781	0.308634
LSM8	U6 snRNA-associated Sm-like protein LSm8		-1.01334	0.309042
LRPPRC	Leucine-rich PPR motif-containing protein, mitochondrial		0.256347	0.309774
MRPL4	39S ribosomal protein L4, mitochondrial		0.360486	0.309789
ALDH1B1	Aldehyde dehydrogenase X, mitochondrial		-0.48377	0.309834
RALY	RNA-binding protein Raly		-0.701149	0.309882
AP2M1	AP-2 complex subunit mu		0.455702	0.309963
S100A7;S100A7A	Protein S100-A7;Protein S100-A7A		-2.30896	0.310092
MRPL41	39S ribosomal protein L41, mitochondrial		-0.580017	0.310097
RBX1	E3 ubiquitin-protein ligase RBX1;E3 ubiquitin-protein ligase RBX1, N-terminally processed		-0.641132	0.310338
KPNA3	Importin subunit alpha-4		0.903188	0.31223
MRPL1	39S ribosomal protein L1, mitochondrial		-0.940829	0.31237
NEO1	Neogenin		-0.428457	0.312692
MTX1	Metaxin-1		0.33226	0.312894
POLR1C	DNA-directed RNA polymerases I and III subunit RPAC1		-0.331836	0.312948
SLC7A6	Y+L amino acid transporter 2		-1.52581	0.316477
FDPS	Farnesyl pyrophosphate synthase		0.364552	0.316539
HNRNPH3	Heterogeneous nuclear ribonucleoprotein H3		-0.794209	0.316769
GDPD2	Glycerophosphoinositol inositolphosphodiesterase GDPD2		0.817221	0.316781
TIMM44	Mitochondrial import inner membrane translocase subunit TIM44		0.450972	0.316787
RPN1	Dolichyl-diphosphooligosaccharide--protein glycosyltransferase subunit 1		0.291594	0.316973
HNRNPA0	Heterogeneous nuclear ribonucleoprotein A0		-0.512186	0.317082
EIF3I	Eukaryotic translation initiation factor 3 subunit I		-0.892273	0.317178
RBFOX2	RNA binding protein fox-1 homolog;RNA binding protein fox-1 homolog 2		-0.462384	0.317189
RBM28	RNA-binding protein 28		0.440067	0.317189
EPHX1	Epoxide hydrolase 1		-0.788703	0.317338
RPL23	60S ribosomal protein L23		0.421614	0.317415
EFNB3	Ephrin-B3		-0.7479	0.317463
HNRNPF	Heterogeneous nuclear ribonucleoprotein F;Heterogeneous nuclear ribonucleoprotein F, N-terminally processed		-0.57966	0.317464
TPM3;DKFZp686J1372			-0.46755	0.317539
PCMT1	Protein-L-isoaspartate O-methyltransferase;Protein-L-isoaspartate(D-aspartate) O-methyltransferase		-1.18672	0.317589
DSG1	Desmoglein-1		-2.25306	0.31759
DDX49	Probable ATP-dependent RNA helicase DDX49		-0.36157	0.317744
SFXN1	Sideroflexin-1		0.353833	0.317997
UTP20	Small subunit processome component 20 homolog		0.267924	0.319241
ATP6V0A1	V-type proton ATPase 116 kDa subunit a isoform 1;V-type proton ATPase subunit a		0.622198	0.319273
RPL28	60S ribosomal protein L28		0.875463	0.319647
TP53BP2	Apoptosis-stimulating of p53 protein 2		-0.924608	0.319743
MPZL1	Myelin protein zero-like protein 1		-0.568588	0.321523
MARCKS	Myristoylated alanine-rich C-kinase substrate		-0.640437	0.321526
RRP8	Ribosomal RNA-processing protein 8		0.288926	0.321774
SNRPF	Small nuclear ribonucleoprotein F		-0.723544	0.324941
PRPF38B	Pre-mRNA-splicing factor 38B		-0.861899	0.3261
B4GAT1	Beta-1,4-glucuronyltransferase 1		0.55873	0.326397
MSN	Moesin		-0.736055	0.326504
DDX10	Probable ATP-dependent RNA helicase DDX10		0.308668	0.328681
HSPE1	10 kDa heat shock protein, mitochondrial		-0.505973	0.329126
ENY2	Transcription and mRNA export factor ENY2		-1.30599	0.331014
MRPL24	39S ribosomal protein L24, mitochondrial		-0.5105	0.331424
HSP90AB2P	Putative heat shock protein HSP 90-beta 2		0.308762	0.331589
EXOSC5	Exosome complex component RRP46		-0.918591	0.332346
CDCA3	Cell division cycle-associated protein 3		-0.578042	0.333184
SLC25A22	Mitochondrial glutamate carrier 1		0.165023	0.333479
PRKACA;KIN27	cAMP-dependent protein kinase catalytic subunit alpha		0.553695	0.333718
ATP2B1	Plasma membrane calcium-transporting ATPase 1;Calcium-transporting ATPase		-0.671201	0.333791
ARCN1	Coatomer subunit delta		0.438075	0.334103
PFN1	Profilin-1		-0.851569	0.336471
GNL2	Nucleolar GTP-binding protein 2		0.27439	0.337567
HNRNPA2B1	Heterogeneous nuclear ribonucleoproteins A2/B1		-0.7058	0.341814
RSL24D1	Probable ribosome biogenesis protein RLP24		-0.387791	0.342149
TMEM33	Transmembrane protein 33		0.469547	0.34342
SLC26A2	Sulfate transporter		-0.4872	0.344553
HNRNPA1;HNRNPA1L2	Heterogeneous nuclear ribonucleoprotein A1;Heterogeneous nuclear ribonucleoprotein A1, N-terminally processed;Heterogeneous nuclear ribonucleoprotein A1-like 2		-0.626284	0.344658
GAPDH	Glyceraldehyde-3-phosphate dehydrogenase		-0.829586	0.344701
C16orf58	RUS1 family protein C16orf58		-1.24638	0.344705
TBC1D10A	TBC1 domain family member 10A		-0.5645	0.345188
SNX1	Sorting nexin-1		0.502778	0.347114
ENO1	Alpha-enolase		-0.519234	0.348019
GADD45GIP1	Growth arrest and DNA damage-inducible proteins-interacting protein 1		-0.58699	0.348758
RPLP1	60S acidic ribosomal protein P1		-0.901237	0.348842
FLVCR1	Feline leukemia virus subgroup C receptor-related protein 1		-0.443979	0.349094
MTHFD1L	Monofunctional C1-tetrahydrofolate synthase, mitochondrial		0.217195	0.349182
MSH2	DNA mismatch repair protein Msh2		0.269339	0.350423
HSP90B1	Endoplasmin		0.301213	0.350515
NDUFA8	NADH dehydrogenase [ubiquinone] 1 alpha subcomplex subunit 8		-0.639844	0.350525
CIRBP	Cold-inducible RNA-binding protein		-0.371991	0.350746
AURKAIP1	Aurora kinase A-interacting protein		-0.702006	0.350935
FXR2	Fragile X mental retardation syndrome-related protein 2		0.622794	0.351163
RAB11B	Ras-related protein Rab-11B		0.413587	0.351357
HSPA5	78 kDa glucose-regulated protein		-0.430982	0.355435
NOP10	H/ACA ribonucleoprotein complex subunit 3		-0.841058	0.355734
MAGOHB	Protein mago nashi homolog 2		0.544174	0.356157
FAM98A	Protein FAM98A		-0.414	0.356582
RBM3	RNA-binding protein 3		-0.697949	0.359862
MAZ	Myc-associated zinc finger protein		-0.961852	0.363387
HSPB1	Heat shock protein beta-1		-0.729652	0.363588
JAGN1	Protein jagunal homolog 1		0.468025	0.363711
SNF8	Vacuolar-sorting protein SNF8		-0.562624	0.363816
ACAT1	Acetyl-CoA acetyltransferase, mitochondrial		-0.432157	0.36383
SNX2	Sorting nexin-2		0.612774	0.364246
REPS1	RalBP1-associated Eps domain-containing protein 1		-0.693544	0.366084
SNX9	Sorting nexin-9		-0.754517	0.36642
CSTA	Cystatin-A;Cystatin-A, N-terminally processed		-1.76304	0.366595
UQCRB	Cytochrome b-c1 complex subunit 7		-1.2086	0.366709
PYCR1	Pyrroline-5-carboxylate reductase 1, mitochondrial;Pyrroline-5-carboxylate reductase		-0.305945	0.36676
RPL26;RPL26L1	60S ribosomal protein L26-like 1;60S ribosomal protein L26		-0.251817	0.367026
NUDT16L1	Protein syndesmos		-0.268085	0.36721
KIAA1671	Uncharacterized protein KIAA1671		-0.679015	0.368744
C1orf226	Uncharacterized protein C1orf226		-0.309861	0.368748
SF3B2	Splicing factor 3B subunit 2		-0.411532	0.368759
CCDC124	Coiled-coil domain-containing protein 124		-0.458708	0.369044
ST7	Suppressor of tumorigenicity 7 protein		0.612049	0.36909
CDC42SE2	CDC42 small effector protein 2		-0.813461	0.369186
CSPG5	Chondroitin sulfate proteoglycan 5		-0.635988	0.370322
PAG1	Phosphoprotein associated with glycosphingolipid-enriched microdomains 1		-0.454888	0.371
MCAT	Malonyl-CoA-acyl carrier protein transacylase, mitochondrial		-0.564068	0.371255
MCM4	DNA replication licensing factor MCM4		0.193738	0.371378
LUC7L2	Putative RNA-binding protein Luc7-like 2		-0.302541	0.371622
NKAP	NF-kappa-B-activating protein		-0.748766	0.371635
SARNP	SAP domain-containing ribonucleoprotein		-0.565603	0.371995
HNRNPC;HNRNPCL4;HNRNPCL1;HNRNPCL3;HNRNPCL2	Heterogeneous nuclear ribonucleoprotein C-like 4;Heterogeneous nuclear ribonucleoprotein C-like 1;Heterogeneous nuclear ribonucleoprotein C-like 3;Heterogeneous nuclear ribonucleoprotein C-like 2		-0.813662	0.375201
CHCHD3	MICOS complex subunit MIC19		-0.493082	0.37537
AKAP1	A-kinase anchor protein 1, mitochondrial		0.367979	0.37722
UTP6	U3 small nucleolar RNA-associated protein 6 homolog		0.333274	0.377253
HM13	Minor histocompatibility antigen H13		0.734936	0.377684
KPNB1	Importin subunit beta-1		0.514792	0.3777
MRFAP1	MORF4 family-associated protein 1		-0.362993	0.377847
FBLL1	rRNA/tRNA 2-O-methyltransferase fibrillarin-like protein 1		0.386045	0.378279
RRP9	U3 small nucleolar RNA-interacting protein 2		-0.529528	0.381768
MTCH1	Mitochondrial carrier homolog 1		0.234278	0.383923
GRPEL1	GrpE protein homolog 1, mitochondrial		-0.784548	0.3854
CHCHD2;CHCHD2P9	Coiled-coil-helix-coiled-coil-helix domain-containing protein 2;Putative coiled-coil-helix-coiled-coil-helix domain-containing protein CHCHD2P9, mitochondrial		-0.946335	0.388849
MARS	Methionine--tRNA ligase, cytoplasmic		0.214129	0.389641
CFL1	Cofilin-1		-0.453281	0.389878
AKAP8L	A-kinase anchor protein 8-like		-0.538571	0.390038
P4HB	Protein disulfide-isomerase		0.227429	0.390081
DEGS1	Sphingolipid delta(4)-desaturase DES1		0.322622	0.390203
CORO1C	Coronin-1C;Coronin		-0.37865	0.390392
SPECC1	Cytospin-B		-0.671121	0.390556
NUMB	Protein numb homolog		-0.399482	0.390783
ARL2;ARL2-SNX15	ADP-ribosylation factor-like protein 2		-0.305752	0.390791
TM9SF3	Transmembrane 9 superfamily member 3		0.425996	0.390834
FAM84B	Protein FAM84B		0.398958	0.390848
KPNA2	Importin subunit alpha-1		-0.400394	0.390855
RAB29	Ras-related protein Rab-7L1		0.557824	0.391229
FAM136A	Protein FAM136A		-0.898702	0.391389
RAB9A	Ras-related protein Rab-9A		0.225954	0.391496
NHP2	H/ACA ribonucleoprotein complex subunit 2		-0.689526	0.3916
RHOG	Rho-related GTP-binding protein RhoG		0.360232	0.391822
SF3B5	Splicing factor 3B subunit 5		-0.918536	0.391902
PSMC2	26S protease regulatory subunit 7		0.507547	0.392383
RPS27A;UBB;UBC;UBA52	Ubiquitin-40S ribosomal protein S27a;Ubiquitin;40S ribosomal protein S27a;Ubiquitin-60S ribosomal protein L40;Ubiquitin;60S ribosomal protein L40;Polyubiquitin-B;Ubiquitin;Polyubiquitin-C;Ubiquitin		-1.15855	0.39244
COX6A1	Cytochrome c oxidase subunit 6A1, mitochondrial		-0.930794	0.392528
RAN	GTP-binding nuclear protein Ran		-0.226065	0.392816
UBAC2	Ubiquitin-associated domain-containing protein 2		0.434867	0.392832
MT-ND3	NADH-ubiquinone oxidoreductase chain 3		0.307918	0.392871
NSDHL	Sterol-4-alpha-carboxylate 3-dehydrogenase, decarboxylating		0.565189	0.392876
S100A9	Protein S100-A9		-1.96297	0.393121
VRK1	Serine/threonine-protein kinase VRK1		0.20517	0.393267
NDUFA3	NADH dehydrogenase [ubiquinone] 1 alpha subcomplex subunit 3		-0.938223	0.394229
TSPO	Translocator protein		0.334732	0.394381
SNRNP200	U5 small nuclear ribonucleoprotein 200 kDa helicase		0.294774	0.395434
GNB2L1	Guanine nucleotide-binding protein subunit beta-2-like 1;Guanine nucleotide-binding protein subunit beta-2-like 1, N-terminally processed		-0.367638	0.398175
RRP15	RRP15-like protein		-0.60012	0.398278
RBMX;RBMXL1	RNA-binding motif protein, X chromosome;RNA-binding motif protein, X chromosome, N-terminally processed;RNA binding motif protein, X-linked-like-1		-0.471351	0.398713
TP53	Cellular tumor antigen p53		-0.429573	0.39876
SRPK1	SRSF protein kinase 1		-0.622641	0.398927
MRPL38	39S ribosomal protein L38, mitochondrial		-0.41707	0.398927
TSPAN15	Tetraspanin-15		-0.569211	0.402841
ECI2	Enoyl-CoA delta isomerase 2, mitochondrial		0.434402	0.402955
KANK1	KN motif and ankyrin repeat domain-containing protein 1		-0.246085	0.403426
SENP1	Sentrin-specific protease 1		0.343282	0.403544
MAP2K3	Dual specificity mitogen-activated protein kinase kinase 3		-1.32676	0.403609
DSP	Desmoplakin		-0.89964	0.40641
UTP18	U3 small nucleolar RNA-associated protein 18 homolog		-0.2789	0.407555
MINK1	Misshapen-like kinase 1		-0.403471	0.40771
SLC25A19	Mitochondrial thiamine pyrophosphate carrier		0.443618	0.41
MYL12A;MYL12B;MYL9	Myosin regulatory light chain 12A;Myosin regulatory light chain 12B;Myosin regulatory light polypeptide 9		-0.707482	0.413722
SRSF10	Serine/arginine-rich splicing factor 10		-0.569302	0.413807
MYCBP	C-Myc-binding protein		-1.64715	0.413877
GBAS	Protein NipSnap homolog 2		0.212631	0.41394
DDX47	Probable ATP-dependent RNA helicase DDX47		0.443703	0.414047
DENND6A	Protein DENND6A		-0.404415	0.414251
PHB	Prohibitin		-0.439008	0.41549
TUBG1;TUBG2	Tubulin gamma-1 chain;Tubulin gamma-2 chain		0.491127	0.417448
MDH2	Malate dehydrogenase, mitochondrial;Malate dehydrogenase		-1.69297	0.41846
ZW10	Centromere/kinetochore protein zw10 homolog		0.777595	0.418821
MTG1	Mitochondrial ribosome-associated GTPase 1;Mitochondrial GTPase 1		0.368884	0.419296
NDUFA12	NADH dehydrogenase [ubiquinone] 1 alpha subcomplex subunit 12		-0.483364	0.419526
HDLBP	Vigilin		0.520025	0.423868
BCAS2	Pre-mRNA-splicing factor SPF27		-0.606001	0.424548
CACYBP	Calcyclin-binding protein		-0.432055	0.424877
SLC25A4	ADP/ATP translocase 1		0.377639	0.425728
ARL1	ADP-ribosylation factor-like protein 1		0.390715	0.42639
UHRF1	E3 ubiquitin-protein ligase UHRF1		-0.35636	0.426761
MYO6	Unconventional myosin-VI		0.294953	0.427683
FAM171A2	Protein FAM171A2		-0.435992	0.430685
VCP	Transitional endoplasmic reticulum ATPase		0.739888	0.430746
CHTOP	Chromatin target of PRMT1 protein		-0.366013	0.431376
VANGL2	Vang-like protein 2		-0.508805	0.432527
HEATR1	HEAT repeat-containing protein 1;HEAT repeat-containing protein 1, N-terminally processed		0.380398	0.434973
DHRS7B	Dehydrogenase/reductase SDR family member 7B		0.43204	0.436918
COPG1	Coatomer subunit gamma-1		0.420889	0.436988
DDX39B	Spliceosome RNA helicase DDX39B		0.196169	0.437155
DHX30	Putative ATP-dependent RNA helicase DHX30		0.26924	0.437255
STXBP3	Syntaxin-binding protein 3		-0.541622	0.437308
HSP90AA1	Heat shock protein HSP 90-alpha		0.329166	0.437714
SF3A3	Splicing factor 3A subunit 3		-0.284434	0.438554
CELF1	CUGBP Elav-like family member 1		-0.510816	0.439106
DNAJC8	DnaJ homolog subfamily C member 8		0.671645	0.440555
RPL13	60S ribosomal protein L13		-0.351414	0.440663
DAZAP1	DAZ-associated protein 1		-0.649913	0.441299
LMNB2	Lamin-B2		-0.579118	0.441543
PPAP2B	Lipid phosphate phosphohydrolase 3		-0.543493	0.444066
MARK2	Serine/threonine-protein kinase MARK2		-0.527477	0.446533
MRPL16	39S ribosomal protein L16, mitochondrial		-0.514564	0.446553
IMMT	MICOS complex subunit MIC60		-0.188245	0.446786
ERAL1	GTPase Era, mitochondrial		-0.299558	0.446912
RBBP4	Histone-binding protein RBBP4		-0.329511	0.44701
MDN1	Midasin		0.258511	0.447095
CSTB	Cystatin-B		-2.02623	0.447225
XRCC5	X-ray repair cross-complementing protein 5		0.182656	0.448989
FUS	RNA-binding protein FUS		-0.432021	0.449461
KLRG2	Killer cell lectin-like receptor subfamily G member 2		-0.678253	0.453525
NUP188	Nucleoporin NUP188 homolog		0.35428	0.453986
MRPS21	28S ribosomal protein S21, mitochondrial		0.507474	0.454061
CD2AP	CD2-associated protein		-0.666453	0.454302
RAB18	Ras-related protein Rab-18		0.243175	0.454419
VKORC1	Vitamin K epoxide reductase complex subunit 1		0.443549	0.455097
RBM14	RNA-binding protein 14		-0.289815	0.455562
THOC2	THO complex subunit 2		0.28205	0.4576
NDUFA4	Cytochrome c oxidase subunit NDUFA4		-0.263251	0.458937
NAT10	N-acetyltransferase 10		0.204429	0.459262
MYH9	Myosin-9		0.479072	0.45933
PVRL2	Nectin-2		-0.477124	0.459769
PICALM	Phosphatidylinositol-binding clathrin assembly protein		0.517133	0.459786
RNMTL1	rRNA methyltransferase 3, mitochondrial		-0.531855	0.459797
MRPL39	39S ribosomal protein L39, mitochondrial		-0.387101	0.459988
SNAP29	Synaptosomal-associated protein 29;Synaptosomal-associated protein		-0.285037	0.460093
UNC5B	Netrin receptor UNC5B		-0.571839	0.460235
ZC3H15	Zinc finger CCCH domain-containing protein 15		-0.334532	0.460264
EXOSC1	Exosome complex component CSL4		-0.950049	0.460458
CYB5R1	NADH-cytochrome b5 reductase 1		0.376112	0.463726
UQCR10	Cytochrome b-c1 complex subunit 9		-0.291074	0.465536
PPP1CC	Serine/threonine-protein phosphatase;Serine/threonine-protein phosphatase PP1-gamma catalytic subunit		0.627571	0.465879
SLK	STE20-like serine/threonine-protein kinase		-0.580745	0.466129
RBM25	RNA-binding protein 25		-0.508362	0.466293
SF3B1	Splicing factor 3B subunit 1		0.231263	0.466636
H2AFY	Core histone macro-H2A.1;Histone H2A		-0.382783	0.4679
ACSL4	Long-chain-fatty-acid--CoA ligase 4		-0.405614	0.468136
RPL8	60S ribosomal protein L8		0.318188	0.469159
SLC25A15	Mitochondrial ornithine transporter 1		0.199621	0.470647
TBRG4	Protein TBRG4		0.229928	0.474684
LAS1L	Ribosomal biogenesis protein LAS1L		0.353792	0.474718
RPL12	60S ribosomal protein L12		-0.49549	0.47496
RAB23	Ras-related protein Rab-23		-0.594039	0.475841
ITGB6	Integrin beta;Integrin beta-6		-0.451734	0.476012
SMPD4	Sphingomyelin phosphodiesterase 4		0.478149	0.476222
OSTC	Oligosaccharyltransferase complex subunit OSTC		0.531207	0.476453
AGFG1	Arf-GAP domain and FG repeat-containing protein 1		-0.209562	0.476675
MAD2L1	Mitotic spindle assembly checkpoint protein MAD2A		0.579965	0.476694
PLRG1	Pleiotropic regulator 1		-0.449575	0.479229
DDX39A	ATP-dependent RNA helicase DDX39A		0.319905	0.480987
MYO1D	Unconventional myosin-Id		-0.393752	0.481846
DSC1	Desmocollin-1		-1.62131	0.483145
TMEM14C	Transmembrane protein 14C		-0.593058	0.488315
PAK2	Serine/threonine-protein kinase PAK 2;PAK-2p27;PAK-2p34		-0.477035	0.489318
MRPS33	28S ribosomal protein S33, mitochondrial		-0.500237	0.490884
INA	Alpha-internexin		-0.664253	0.491262
C17orf59	Uncharacterized protein C17orf59		-0.747934	0.491298
NDUFB11	NADH dehydrogenase [ubiquinone] 1 beta subcomplex subunit 11, mitochondrial		-0.570669	0.491629
RPS20	40S ribosomal protein S20		-0.549525	0.491957
EXOSC9	Exosome complex component RRP45		-0.30031	0.492075
ZC3HAV1	Zinc finger CCCH-type antiviral protein 1		-0.370003	0.492325
APMAP	Adipocyte plasma membrane-associated protein		-0.515549	0.492733
PRPF8	Pre-mRNA-processing-splicing factor 8		0.222005	0.493001
CDO1	Cysteine dioxygenase type 1		-0.231166	0.493827
NAMPT	Nicotinamide phosphoribosyltransferase		0.230591	0.495118
RRP7A	Ribosomal RNA-processing protein 7 homolog A		0.317223	0.495272
PGAM5	Serine/threonine-protein phosphatase PGAM5, mitochondrial		-0.188847	0.49645
PTK7	Inactive tyrosine-protein kinase 7		-0.5867	0.497218
SLC1A3	Amino acid transporter;Excitatory amino acid transporter 1		0.486813	0.497853
PPP1CA	Serine/threonine-protein phosphatase PP1-alpha catalytic subunit;Serine/threonine-protein phosphatase		-0.445928	0.497988
CSNK1G3	Casein kinase I isoform gamma-3		-0.55578	0.498137
TMEM165	Transmembrane protein 165		0.299715	0.498334
PALM	Paralemmin-1		-0.493783	0.498353
SNRPC	U1 small nuclear ribonucleoprotein C		-0.41063	0.499499
TMCO1	Transmembrane and coiled-coil domain-containing protein 1		0.676141	0.500062
SNW1	SNW domain-containing protein 1		-0.156106	0.500238
PKP2	Plakophilin-2		-0.38307	0.500296
KARS	Lysine--tRNA ligase		-0.310692	0.500489
MCCC2	Methylcrotonoyl-CoA carboxylase beta chain, mitochondrial		-0.632101	0.502131
UPF3B	Regulator of nonsense transcripts 3B		-0.50477	0.5028
U2AF2	Splicing factor U2AF 65 kDa subunit		-0.534027	0.502889
HCFC1	Host cell factor 1;HCF N-terminal chain 1;HCF N-terminal chain 2;HCF N-terminal chain 3;HCF N-terminal chain 4;HCF N-terminal chain 5;HCF N-terminal chain 6;HCF C-terminal chain 1;HCF C-terminal chain 2;HCF C-terminal chain 3;HCF C-terminal chain 4;HCF C-terminal chain 5;HCF C-terminal chain 6		0.530564	0.50465
NUP85	Nuclear pore complex protein Nup85		0.246703	0.504808
CNNM3	Metal transporter CNNM3		-0.420687	0.505221
IPO7	Importin-7		0.517506	0.505704
DDX1	ATP-dependent RNA helicase DDX1		-0.280263	0.505846
MRPL21	39S ribosomal protein L21, mitochondrial		0.341494	0.50645
PSMC1	26S protease regulatory subunit 4		-0.222632	0.507326
ANKRD46	Ankyrin repeat domain-containing protein 46		-0.470398	0.507913
ABCD3	ATP-binding cassette sub-family D member 3		0.359432	0.508064
DDX46	Probable ATP-dependent RNA helicase DDX46		0.135502	0.508411
CCDC59	Thyroid transcription factor 1-associated protein 26		-0.384226	0.508891
RCC2	Protein RCC2		-0.345799	0.509371
KIAA0020	Pumilio domain-containing protein KIAA0020		-0.573306	0.509527
MRPL3	39S ribosomal protein L3, mitochondrial		-0.18976	0.509638
NDUFA13	NADH dehydrogenase [ubiquinone] 1 alpha subcomplex subunit 13		-0.405664	0.509659
HELLS	Lymphoid-specific helicase		0.47237	0.509917
UBE2N;UBE2NL	Ubiquitin-conjugating enzyme E2 N;Putative ubiquitin-conjugating enzyme E2 N-like		-0.513615	0.510009
SLC12A2	Solute carrier family 12 member 2		-0.453063	0.510108
PRPF40A	Pre-mRNA-processing factor 40 homolog A		-0.270515	0.510265
ELAVL1	ELAV-like protein 1		-0.353724	0.513883
XAB2	Pre-mRNA-splicing factor SYF1		0.333258	0.5141
MRPS22	28S ribosomal protein S22, mitochondrial		-0.498231	0.520004
FABP5	Fatty acid-binding protein, epidermal		-1.56979	0.520383
ZNF346	Zinc finger protein 346		-0.274032	0.520476
GTPBP4	Nucleolar GTP-binding protein 1		0.134165	0.521152
ATP6V1G1	V-type proton ATPase subunit G 1		0.465852	0.523698
CNIH4	Protein cornichon homolog 4		0.563261	0.523892
SLC3A2	4F2 cell-surface antigen heavy chain		-0.562234	0.523963
PTGES3	Prostaglandin E synthase 3		-0.179425	0.524104
MRPS11	28S ribosomal protein S11, mitochondrial		-0.160987	0.524264
TBC1D31	TBC1 domain family member 31		-4.63155	0.524487
SRRT	Serrate RNA effector molecule homolog		-0.432055	0.524535
FADS1	Fatty acid desaturase 1		0.452749	0.524682
HNRNPDL	Heterogeneous nuclear ribonucleoprotein D-like		-0.515452	0.525117
TUBA1B;TUBA4A	Tubulin alpha-1B chain;Tubulin alpha-4A chain		0.205411	0.526013
WDR36	WD repeat-containing protein 36		-0.261325	0.526959
CD99	CD99 antigen		-1.22707	0.527034
ATP6V0C	V-type proton ATPase 16 kDa proteolipid subunit		0.419537	0.530407
CXorf56	UPF0428 protein CXorf56		1.04569	0.530988
POLR2K	DNA-directed RNA polymerases I, II, and III subunit RPABC4		-0.391379	0.532328
NACA	Nascent polypeptide-associated complex subunit alpha;Nascent polypeptide-associated complex subunit alpha, muscle-specific form		-0.437622	0.532509
UBE2M	NEDD8-conjugating enzyme Ubc12		-0.372229	0.533197
NF2	Merlin		-0.439532	0.535025
UQCRC1	Cytochrome b-c1 complex subunit 1, mitochondrial		-0.324532	0.535985
HIGD1A	HIG1 domain family member 1A, mitochondrial		0.266051	0.537242
RPL13A;RPL13a	60S ribosomal protein L13a		0.22431	0.538826
TRIP12	E3 ubiquitin-protein ligase TRIP12		-0.330131	0.538827
ROR1	Tyrosine-protein kinase transmembrane receptor;Tyrosine-protein kinase transmembrane receptor ROR1		-0.390416	0.540062
S100A10	Protein S100-A10		-0.604135	0.540853
GJA1	Gap junction alpha-1 protein		0.446288	0.542055
FTSJ1	Putative tRNA (cytidine(32)/guanosine(34)-2-O)-methyltransferase		-0.465923	0.543431
MBOAT2	Lysophospholipid acyltransferase 2		0.48014	0.543478
HK1	Hexokinase-1		0.54953	0.543543
C14orf166	UPF0568 protein C14orf166		-0.417566	0.543942
RNPS1	RNA-binding protein with serine-rich domain 1		-0.437102	0.544036
SURF4	Surfeit locus protein 4		0.706718	0.544331
DOLPP1	Dolichyldiphosphatase 1		0.513383	0.544827
MRPS5	28S ribosomal protein S5, mitochondrial		0.266707	0.545135
TULP3	Tubby-related protein 3		-0.830351	0.545136
ALB	Serum albumin		-1.0972	0.545196
PPA2	Inorganic pyrophosphatase 2, mitochondrial		-0.354038	0.545629
SMARCA4	Transcription activator BRG1		0.181135	0.545996
SMARCB1	SWI/SNF-related matrix-associated actin-dependent regulator of chromatin subfamily B member 1		0.295442	0.546119
ABCC5	Multidrug resistance-associated protein 5		-0.406669	0.54642
C17orf62	Uncharacterized protein C17orf62		-0.262603	0.547605
PRPS1	Ribose-phosphate pyrophosphokinase 1		-0.25942	0.547636
PYCR2	Pyrroline-5-carboxylate reductase 2;Pyrroline-5-carboxylate reductase		-0.222218	0.547716
ADAR	Double-stranded RNA-specific adenosine deaminase		0.15191	0.54813
SEC61A1	Protein transport protein Sec61 subunit alpha isoform 1		0.238191	0.548688
SH3GL1	Endophilin-A2		-0.493042	0.548961
CD9	Tetraspanin;CD9 antigen		-0.476555	0.549081
RRS1	Ribosome biogenesis regulatory protein homolog		-0.63149	0.549601
FASN	Fatty acid synthase;[Acyl-carrier-protein] S-acetyltransferase;[Acyl-carrier-protein] S-malonyltransferase;3-oxoacyl-[acyl-carrier-protein] synthase;3-oxoacyl-[acyl-carrier-protein] reductase;3-hydroxyacyl-[acyl-carrier-protein] dehydratase;Enoyl-[acyl-carrier-protein] reductase;Oleoyl-[acyl-carrier-protein] hydrolase		0.536259	0.551009
TMEM237	Transmembrane protein 237		-0.404009	0.552057
ATP5B	ATP synthase subunit beta, mitochondrial;ATP synthase subunit beta		-0.369747	0.552143
PIP	Prolactin-inducible protein		-1.5248	0.552185
CAPZB	F-actin-capping protein subunit beta		-0.34526	0.552185
MT-CO2	Cytochrome c oxidase subunit 2		0.197847	0.5524
SLC2A1	Solute carrier family 2, facilitated glucose transporter member 1		-0.383931	0.553273
SLC37A4	Glucose-6-phosphate translocase		0.225589	0.553364
IMP4	U3 small nucleolar ribonucleoprotein protein IMP4		-0.165146	0.553487
YARS2	Tyrosine--tRNA ligase, mitochondrial;Tyrosine--tRNA ligase		0.172083	0.553529
RBM39	RNA-binding protein 39		-0.385109	0.553751
HIST1H2AC;HIST3H2A;HIST1H2AB	Histone H2A type 1-C;Histone H2A type 3;Histone H2A type 1-B/E		-0.637423	0.554523
PNO1	RNA-binding protein PNO1		0.154334	0.555703
SLC25A13	Calcium-binding mitochondrial carrier protein Aralar2		0.157768	0.556078
NUP54	Nucleoporin p54		-0.463878	0.556106
ACOT9	Acyl-coenzyme A thioesterase 9, mitochondrial		0.241959	0.556195
KRI1	Protein KRI1 homolog		-0.182345	0.556981
NDUFS2	NADH dehydrogenase [ubiquinone] iron-sulfur protein 2, mitochondrial		0.145893	0.557387
GLS	Glutaminase kidney isoform, mitochondrial		-0.194278	0.557593
NOP16	Nucleolar protein 16		-0.274691	0.557752
NUDC	Nuclear migration protein nudC		0.282649	0.562963
NDUFAB1	Acyl carrier protein, mitochondrial;Acyl carrier protein		-0.214148	0.56538
SCP2	Non-specific lipid-transfer protein		-0.687109	0.566786
AP3D1	AP-3 complex subunit delta-1		0.360742	0.56767
SLC3A2	4F2 cell-surface antigen heavy chain		-0.474691	0.568109
DDX31	Probable ATP-dependent RNA helicase DDX31		0.295425	0.570101
CC2D1A	Coiled-coil and C2 domain-containing protein 1A		-0.588673	0.570239
CTBP2	C-terminal-binding protein 2		0.179578	0.570335
AP2A2	AP-2 complex subunit alpha-2		0.268648	0.570495
HNRNPDL	Heterogeneous nuclear ribonucleoprotein D-like		-0.522879	0.571491
UBE2G2	Ubiquitin-conjugating enzyme E2 G2		0.48643	0.573606
RPL29	60S ribosomal protein L29		-0.420453	0.573769
YWHAQ	14-3-3 protein theta		-0.217449	0.57377
MLEC	Malectin		0.296783	0.574071
TUBB4B	Tubulin beta-4B chain		0.244166	0.576562
SRSF6	Serine/arginine-rich splicing factor 6		-0.383375	0.579088
UBE2I	SUMO-conjugating enzyme UBC9		-0.641745	0.579854
PLCL2	Inactive phospholipase C-like protein 2;Phosphoinositide phospholipase C		0.699727	0.584087
DLAT	Dihydrolipoyllysine-residue acetyltransferase component of pyruvate dehydrogenase complex, mitochondrial;Acetyltransferase component of pyruvate dehydrogenase complex		-0.265433	0.584097
RAE1	mRNA export factor		-0.547683	0.584443
MPP1	55 kDa erythrocyte membrane protein		-0.480884	0.584966
SMNDC1	Survival of motor neuron-related-splicing factor 30		-0.200944	0.58506
TACC2	Transforming acidic coiled-coil-containing protein 2		-0.631805	0.585277
LLPH	Protein LLP homolog		-0.44546	0.585678
NOTCH2	Neurogenic locus notch homolog protein 2;Notch 2 extracellular truncation;Notch 2 intracellular domain		-0.392926	0.586079
SRSF5	Serine/arginine-rich splicing factor 5		-0.754481	0.587945
LUZP1	Leucine zipper protein 1		-0.268059	0.588007
PSMC3	26S protease regulatory subunit 6A		0.291293	0.591313
ACTG1	Actin, cytoplasmic 2;Actin, cytoplasmic 2, N-terminally processed		-0.349568	0.592679
RPL39P5;RPL39	Putative 60S ribosomal protein L39-like 5;60S ribosomal protein L39		-0.321777	0.592731
HNRNPUL2;HNRNPUL2-BSCL2	Heterogeneous nuclear ribonucleoprotein U-like protein 2		-0.263182	0.593312
SLC9A3R2	Na(+)/H(+) exchange regulatory cofactor NHE-RF2		0.261969	0.593316
MTFP1	Mitochondrial fission process protein 1		0.508093	0.593406
TOP1	DNA topoisomerase 1		0.261257	0.593933
BAZ1A	Bromodomain adjacent to zinc finger domain protein 1A		0.21319	0.594137
EPN1	Epsin-1		0.464735	0.595018
UTP15	U3 small nucleolar RNA-associated protein 15 homolog		-0.220082	0.595894
NDUFS5	NADH dehydrogenase [ubiquinone] iron-sulfur protein 5		-0.733914	0.596466
SAFB	Scaffold attachment factor B1		-0.466904	0.596895
RAB5A	Ras-related protein Rab-5A		0.230309	0.598457
RCC1	Regulator of chromosome condensation		-0.41709	0.599362
SLC25A32	Mitochondrial folate transporter/carrier		0.221764	0.601235
EFHD2	EF-hand domain-containing protein D2		-0.869788	0.602312
DCBLD2	Discoidin, CUB and LCCL domain-containing protein 2		0.206756	0.60337
TAF15	TATA-binding protein-associated factor 2N		-0.229149	0.603607
ALG5	Dolichyl-phosphate beta-glucosyltransferase		0.345526	0.603851
NUP35	Nucleoporin NUP53		0.320023	0.603875
PRDX3	Thioredoxin-dependent peroxide reductase, mitochondrial		-0.318924	0.60422
HIST1H1E	Histone H1.4		1.8989	0.60485
RPL18A	60S ribosomal protein L18a		0.183238	0.605382
ILVBL	Acetolactate synthase-like protein		0.378338	0.605421
CDC42EP2	Cdc42 effector protein 2		-0.533427	0.608861
NCOA5	Nuclear receptor coactivator 5		-0.550056	0.610888
VMA21	Vacuolar ATPase assembly integral membrane protein VMA21		-0.342833	0.611314
RPL10A	60S ribosomal protein L10a		-0.288073	0.611433
ICMT	Protein-S-isoprenylcysteine O-methyltransferase		0.299844	0.61205
HNRNPR	Heterogeneous nuclear ribonucleoprotein R		-0.281349	0.612466
MRE11A	Double-strand break repair protein MRE11A		-0.304546	0.620485
DDX17	Probable ATP-dependent RNA helicase DDX17		-0.300686	0.62052
YARS	Tyrosine--tRNA ligase, cytoplasmic;Tyrosine--tRNA ligase, cytoplasmic, N-terminally processed;Tyrosine--tRNA ligase		0.144948	0.620632
SLC6A8	Sodium- and chloride-dependent creatine transporter 1		-0.338579	0.621003
SURF6	Surfeit locus protein 6		-0.39371	0.621038
TAMM41	Phosphatidate cytidylyltransferase, mitochondrial		0.180327	0.62104
CARS2	Probable cysteine--tRNA ligase, mitochondrial		-0.517349	0.621086
SRP14	Signal recognition particle 14 kDa protein		-0.353478	0.621148
LUC7L3	Luc7-like protein 3		-0.284817	0.621403
UTS2	Urotensin-2		-0.343267	0.621454
PSMD3	26S proteasome non-ATPase regulatory subunit 3		-0.170827	0.622682
WLS	Protein wntless homolog		0.453513	0.623489
ALG8	Probable dolichyl pyrophosphate Glc1Man9GlcNAc2 alpha-1,3-glucosyltransferase		0.43495	0.624496
TMEM43	Transmembrane protein 43		-0.282538	0.62456
RPL30	60S ribosomal protein L30		-0.416658	0.624655
TUBB2B	Tubulin beta-2B chain		0.245567	0.624872
PIP5K1A	Phosphatidylinositol 4-phosphate 5-kinase type-1 alpha		-0.468553	0.625136
SYAP1	Synapse-associated protein 1		0.326956	0.62581
SRSF1	Serine/arginine-rich splicing factor 1		-0.375492	0.626017
ECHS1	Enoyl-CoA hydratase, mitochondrial		-0.527899	0.62746
ALDH1B1	Aldehyde dehydrogenase X, mitochondrial		-0.131357	0.630815
GTF2I	General transcription factor II-I		0.181921	0.631079
ANAPC7	Anaphase-promoting complex subunit 7		-0.198351	0.632145
SRSF2;SRSF8	Serine/arginine-rich splicing factor 2;Serine/arginine-rich splicing factor 8		-0.637459	0.63245
ACTB	Actin, cytoplasmic 1;Actin, cytoplasmic 1, N-terminally processed		0.246094	0.634732
FAU	40S ribosomal protein S30		-0.411624	0.634839
KAT7	Histone acetyltransferase KAT7;Histone acetyltransferase		0.213579	0.634996
SLC25A10	Mitochondrial dicarboxylate carrier		0.22481	0.635666
MT-CO1	Cytochrome c oxidase subunit 1		0.39561	0.635895
NDUFB10	NADH dehydrogenase [ubiquinone] 1 beta subcomplex subunit 10		-0.473019	0.636111
RAB21	Ras-related protein Rab-21		0.282407	0.637083
DSC2	Desmocollin-2		-0.31556	0.637603
SLC19A1	Folate transporter 1		-0.30465	0.641588
ALG1	Chitobiosyldiphosphodolichol beta-mannosyltransferase		0.232514	0.642401
PTBP3	Polypyrimidine tract-binding protein 3		0.235048	0.643552
DEK	Protein DEK		-0.550556	0.643708
ATP5L	ATP synthase subunit g, mitochondrial		-0.281111	0.644231
QIL1;C19orf70	Protein QIL1		-0.272832	0.644236
RPL7A	60S ribosomal protein L7a		-0.175241	0.644273
INCENP	Inner centromere protein		0.363271	0.644415
HSD17B12	Very-long-chain 3-oxoacyl-CoA reductase		0.274373	0.644532
RAC3	Ras-related C3 botulinum toxin substrate 3		-0.20657	0.644546
CDC16	Cell division cycle protein 16 homolog		-0.325924	0.644645
C1orf131	Uncharacterized protein C1orf131		-0.130457	0.644735
PRDX4	Peroxiredoxin-4		-0.4642	0.645094
XPR1	Xenotropic and polytropic retrovirus receptor 1		0.27724	0.645721
PAK1IP1	p21-activated protein kinase-interacting protein 1		-0.330382	0.646003
VAMP8	Vesicle-associated membrane protein 8		0.338479	0.646464
STIM2	Stromal interaction molecule 2		0.260897	0.646813
RPL35	60S ribosomal protein L35		-0.400235	0.647228
KDELR2	ER lumen protein-retaining receptor 2		0.241661	0.647358
EARS2	Probable glutamate--tRNA ligase, mitochondrial		0.190035	0.647561
EIF4G1	Eukaryotic translation initiation factor 4 gamma 1		0.459377	0.647627
CTTN	Src substrate cortactin		-0.331283	0.647669
MAPRE2	Microtubule-associated protein RP/EB family member 2		-0.249983	0.649371
POLR2H	DNA-directed RNA polymerases I, II, and III subunit RPABC3		0.301115	0.6494
SLC35F6	Solute carrier family 35 member F6		0.235792	0.649707
LAMTOR1	Ragulator complex protein LAMTOR1		0.340482	0.65
MRPL45	39S ribosomal protein L45, mitochondrial		-0.24268	0.652306
PCDH10	Protocadherin-10		-0.251546	0.657464
FASTKD2	FAST kinase domain-containing protein 2		0.25372	0.659939
SLC16A1	Monocarboxylate transporter 1		0.246652	0.660165
NKRF	NF-kappa-B-repressing factor		0.153629	0.660405
PCDH9	Protocadherin-9		-0.25542	0.660474
CHMP2B	Charged multivesicular body protein 2b		-0.736928	0.660519
DCAF13	DDB1- and CUL4-associated factor 13		-0.159273	0.660665
EPS15L1	Epidermal growth factor receptor substrate 15-like 1		-0.288728	0.660688
PYGL	Glycogen phosphorylase, liver form;Alpha-1,4 glucan phosphorylase		-0.104615	0.660926
PRPF3	U4/U6 small nuclear ribonucleoprotein Prp3		-0.216983	0.660972
SLC39A14	Zinc transporter ZIP14		-0.422283	0.661241
CDC73	Parafibromin		-0.139529	0.661386
SLC25A5	ADP/ATP translocase 2;ADP/ATP translocase 2, N-terminally processed		0.244161	0.662313
MCM7	DNA replication licensing factor MCM7		0.162775	0.663009
NT5DC2	5-nucleotidase domain-containing protein 2		0.212236	0.663104
PSMD14	26S proteasome non-ATPase regulatory subunit 14		-0.119369	0.663511
TBL3	Transducin beta-like protein 3		-0.148053	0.663815
ARF4	ADP-ribosylation factor 4		0.237994	0.664072
LMAN2	Vesicular integral-membrane protein VIP36		0.210397	0.664239
CD3EAP	DNA-directed RNA polymerase I subunit RPA34		-0.203001	0.664384
TTK	Dual specificity protein kinase TTK		0.542803	0.664408
ARL13B	ADP-ribosylation factor-like protein 13B		-0.334357	0.66451
DDX54	ATP-dependent RNA helicase DDX54		-1.25786	0.664849
COX11	Cytochrome c oxidase assembly protein COX11, mitochondrial		-0.168083	0.664857
RUVBL1	RuvB-like 1		-0.242739	0.665065
MRPL28	39S ribosomal protein L28, mitochondrial		-0.244988	0.665224
RPS24	40S ribosomal protein S24		0.12715	0.665376
POLRMT	DNA-directed RNA polymerase, mitochondrial		0.169169	0.665546
NDUFV1	NADH dehydrogenase [ubiquinone] flavoprotein 1, mitochondrial		0.207272	0.66578
NEDD8;NEDD8-MDP1	NEDD8		0.180607	0.666066
HN1L	Hematological and neurological expressed 1-like protein		-0.367683	0.667555
MRPL44	39S ribosomal protein L44, mitochondrial		0.104623	0.667941
AP2B1	AP-2 complex subunit beta		0.280598	0.669172
CD47	Leukocyte surface antigen CD47		0.378826	0.669611
ARL15	ADP-ribosylation factor-like protein 15		-0.277116	0.669927
CHMP6	Charged multivesicular body protein 6		-0.257524	0.67013
NUP93	Nuclear pore complex protein Nup93		0.140474	0.670367
TMED7-TICAM2;TMED7	Transmembrane emp24 domain-containing protein 7		0.271258	0.67367
MRPS24	28S ribosomal protein S24, mitochondrial		-0.191455	0.674489
ACACA	Acetyl-CoA carboxylase 1;Biotin carboxylase		-0.554792	0.675009
DIMT1	Probable dimethyladenosine transferase		-0.15599	0.675191
TACO1	Translational activator of cytochrome c oxidase 1		-0.437984	0.675201
HIST1H1C	Histone H1.2		-0.325792	0.675202
CSDE1	Cold shock domain-containing protein E1		-0.311521	0.675531
IDH3G	Isocitrate dehydrogenase [NAD] subunit gamma, mitochondrial;Isocitrate dehydrogenase [NAD] subunit, mitochondrial		-0.246404	0.675618
SLC25A3	Phosphate carrier protein, mitochondrial		0.13152	0.675628
2018-03-01	Mitochondrial amidoxime-reducing component 1		0.171575	0.675703
NAP1L1	Nucleosome assembly protein 1-like 1		0.339777	0.675709
STOM	Erythrocyte band 7 integral membrane protein		0.205624	0.67572
SERBP1	Plasminogen activator inhibitor 1 RNA-binding protein		0.253654	0.675954
VDAC2	Voltage-dependent anion-selective channel protein 2		-0.218284	0.675957
PC	Pyruvate carboxylase, mitochondrial		-0.456537	0.675966
MGST3	Microsomal glutathione S-transferase 3		-0.152711	0.676046
RPL5	60S ribosomal protein L5		0.260654	0.676498
SLITRK5	SLIT and NTRK-like protein 5		-0.262354	0.67678
DDX23	Probable ATP-dependent RNA helicase DDX23		0.142177	0.67728
PABPC1	Polyadenylate-binding protein 1;Polyadenylate-binding protein		0.120527	0.677481
NPM1	Nucleophosmin		-0.132352	0.677607
SLC12A7	Solute carrier family 12 member 7		-0.329587	0.677703
RPL15	Ribosomal protein L15;60S ribosomal protein L15		0.160178	0.677865
RPS27L	40S ribosomal protein S27;40S ribosomal protein S27-like		0.256553	0.677911
SCCPDH	Saccharopine dehydrogenase-like oxidoreductase		0.153513	0.67792
FAR1	Fatty acyl-CoA reductase 1		0.182701	0.678029
EIF2A	Eukaryotic translation initiation factor 2A;Eukaryotic translation initiation factor 2A, N-terminally processed		-0.110869	0.678055
HSD17B4	Peroxisomal multifunctional enzyme type 2;(3R)-hydroxyacyl-CoA dehydrogenase;Enoyl-CoA hydratase 2		-0.214937	0.678122
CRNKL1	Crooked neck-like protein 1		-0.137406	0.678196
PSMD4	26S proteasome non-ATPase regulatory subunit 4		-0.435257	0.678989
CCT7	T-complex protein 1 subunit eta		-0.267783	0.679075
PCCB	Propionyl-CoA carboxylase beta chain, mitochondrial		-0.499096	0.679115
PRPF6	Pre-mRNA-processing factor 6		0.115798	0.679307
ARRB2	Beta-arrestin-2		0.368431	0.681453
HSD17B10	3-hydroxyacyl-CoA dehydrogenase type-2		-0.252792	0.681938
NDUFA10	NADH dehydrogenase [ubiquinone] 1 alpha subcomplex subunit 10, mitochondrial		0.108028	0.681965
RCL1	RNA 3-terminal phosphate cyclase-like protein		-0.127201	0.682478
EWSR1	RNA-binding protein EWS		-0.262769	0.682549
DHX9	ATP-dependent RNA helicase A		0.129983	0.682992
KIF22	Kinesin-like protein KIF22;Kinesin-like protein		0.156615	0.682995
TFB1M	Dimethyladenosine transferase 1, mitochondrial		0.108322	0.683011
TMEM205	Transmembrane protein 205		-0.338588	0.683304
ECE1	Endothelin-converting enzyme 1		0.354135	0.683335
RPS9	40S ribosomal protein S9		0.13015	0.683511
NOP56	Nucleolar protein 56		0.147759	0.683526
HSD17B11	Estradiol 17-beta-dehydrogenase 11		0.296994	0.683581
MYO1B	Unconventional myosin-Ib		-0.257546	0.684903
RPL36	60S ribosomal protein L36		-0.266041	0.685092
DARS	Aspartate--tRNA ligase, cytoplasmic		-0.115883	0.686145
MARVELD2	MARVEL domain-containing protein 2		-0.127324	0.686353
SCAF4	Splicing factor, arginine/serine-rich 15		0.253549	0.686516
CTNNBL1	Beta-catenin-like protein 1		-0.212832	0.68758
SEC61G	Protein transport protein Sec61 subunit gamma		0.183834	0.688456
PSMC6	26S protease regulatory subunit 10B		0.303859	0.689108
RAB8A	Ras-related protein Rab-8A		-0.126377	0.689357
SUCLA2	Succinyl-CoA ligase [ADP-forming] subunit beta, mitochondrial		0.19324	0.689542
EEF1G	Elongation factor 1-gamma		-0.231832	0.689678
MRPL15	39S ribosomal protein L15, mitochondrial		-0.188694	0.68978
SH3BP4	SH3 domain-binding protein 4		-0.224632	0.689978
SUPT16H	FACT complex subunit SPT16		-0.155178	0.690104
CEBPZ	CCAAT/enhancer-binding protein zeta		0.148732	0.690104
COX5B	Cytochrome c oxidase subunit 5B, mitochondrial		-0.457965	0.690127
C14orf1	Probable ergosterol biosynthetic protein 28		0.282774	0.690372
DDX51	ATP-dependent RNA helicase DDX51		-0.147988	0.691557
GCDH	Glutaryl-CoA dehydrogenase, mitochondrial		-0.177111	0.691679
PPP1CB	Serine/threonine-protein phosphatase PP1-beta catalytic subunit;Serine/threonine-protein phosphatase		-0.414974	0.69173
MYO1C	Unconventional myosin-Ic		-0.102369	0.691909
TARDBP	TAR DNA-binding protein 43		-0.27286	0.691938
SMCHD1	Structural maintenance of chromosomes flexible hinge domain-containing protein 1		0.208392	0.692027
SLC25A3	Phosphate carrier protein, mitochondrial		-1.02444	0.6921
ESYT1	Extended synaptotagmin-1		0.340214	0.692327
CD81	Tetraspanin;CD81 antigen		-0.237593	0.692979
MEN1	Menin		-1.35853	0.693317
KPNA6;KPNA5	Importin subunit alpha-7;Importin subunit alpha-6		0.214524	0.69377
UTP3	Something about silencing protein 10		-0.317955	0.693984
MRPS30	28S ribosomal protein S30, mitochondrial		0.2421	0.694143
RPS11	40S ribosomal protein S11		-0.10873	0.694203
RPL27A	60S ribosomal protein L27a		0.31144	0.694266
NCLN	Nicalin		0.248051	0.694315
MOGS	Mannosyl-oligosaccharide glucosidase		-0.101576	0.694397
REXO4	RNA exonuclease 4		-0.256158	0.694625
RPS19	40S ribosomal protein S19		-0.446657	0.69469
TUBB8	Tubulin beta-8 chain		0.210693	0.697053
DIS3	Exosome complex exonuclease RRP44		0.112735	0.698858
NSA2	Ribosome biogenesis protein NSA2 homolog		-0.145473	0.699914
SFPQ	Splicing factor, proline- and glutamine-rich		-0.287177	0.700328
ERLIN1	Erlin-1		0.0937517	0.700337
ROBO1	Roundabout homolog 1		-0.333907	0.700545
MCCC1	Methylcrotonoyl-CoA carboxylase subunit alpha, mitochondrial		-0.412207	0.700557
MRPS2	28S ribosomal protein S2, mitochondrial		0.141127	0.700797
CCT5	T-complex protein 1 subunit epsilon		0.179587	0.700816
DMAP1	DNA methyltransferase 1-associated protein 1		-0.118466	0.700833
C6orf120	UPF0669 protein C6orf120		-0.219927	0.700966
CAPZA2	F-actin-capping protein subunit alpha-2		-0.248142	0.70104
NDUFB3	NADH dehydrogenase [ubiquinone] 1 beta subcomplex subunit 3		-0.309056	0.701085
ACAD9	Acyl-CoA dehydrogenase family member 9, mitochondrial		0.165589	0.701142
SMC1A	Structural maintenance of chromosomes protein 1A;Structural maintenance of chromosomes protein		0.158432	0.701319
TRA2B	Transformer-2 protein homolog beta		-0.541304	0.70144
LONP1	Lon protease homolog, mitochondrial		0.153356	0.701455
PDHA1	Pyruvate dehydrogenase E1 component subunit alpha, somatic form, mitochondrial		-0.317825	0.701561
ATP5C1	ATP synthase subunit gamma, mitochondrial		-0.255165	0.701883
RBM22	Pre-mRNA-splicing factor RBM22		-0.291442	0.701929
TOMM70A	Mitochondrial import receptor subunit TOM70		0.129963	0.701956
SRSF3	Serine/arginine-rich splicing factor 3		-0.254898	0.702429
CTPS1	CTP synthase 1		0.195653	0.702436
RAB11FIP5	Rab11 family-interacting protein 5		0.266341	0.702534
MCM3	DNA replication licensing factor MCM3		-0.090687	0.702905
ATAD3A	ATPase family AAA domain-containing protein 3A		0.211317	0.703274
ZFR	Zinc finger RNA-binding protein		-0.210987	0.703404
GPAA1	Glycosylphosphatidylinositol anchor attachment 1 protein		-0.233254	0.703692
Nbla03646;DHCR24	Delta(24)-sterol reductase		0.160973	0.703778
ATPAF2	ATP synthase mitochondrial F1 complex assembly factor 2		-0.158607	0.703821
HACD3	Very-long-chain (3R)-3-hydroxyacyl-CoA dehydratase 3		-0.192176	0.703835
RPL21	60S ribosomal protein L21		0.1489	0.703867
DARS2	Aspartate--tRNA ligase, mitochondrial		0.0816538	0.703997
EIF5A;EIF5AL1	Eukaryotic translation initiation factor 5A-1;Eukaryotic translation initiation factor 5A;Eukaryotic translation initiation factor 5A-1-like		-0.361414	0.704026
HIST1H2BN;HIST1H2BL;HIST1H2BM;HIST1H2BH;HIST2H2BF;HIST1H2BC;HIST1H2BD;H2BFS;HIST1H2BK	Histone H2B;Histone H2B type 1-L;Histone H2B type 1-M;Histone H2B type 1-N;Histone H2B type 1-H;Histone H2B type 2-F;Histone H2B type 1-C/E/F/G/I;Histone H2B type 1-D;Histone H2B type F-S;Histone H2B type 1-K		-0.180298	0.704148
C10orf35	Uncharacterized protein C10orf35		0.225245	0.704154
NOM1	Nucleolar MIF4G domain-containing protein 1		0.164022	0.704297
DAD1	Dolichyl-diphosphooligosaccharide--protein glycosyltransferase subunit DAD1		0.190726	0.704364
NGDN	Neuroguidin		0.0992895	0.704441
SSB	Lupus La protein		-0.104462	0.70453
NOC3L	Nucleolar complex protein 3 homolog		-0.147336	0.704544
SLC4A7	Anion exchange protein		-0.237797	0.704651
FADS2	Fatty acid desaturase 2		-0.296282	0.704722
DHX15	Pre-mRNA-splicing factor ATP-dependent RNA helicase DHX15		0.122837	0.704855
TMEM11	Transmembrane protein 11, mitochondrial		0.18526	0.705576
CBS	Cystathionine beta-synthase		0.261935	0.706344
ACAA1	3-ketoacyl-CoA thiolase, peroxisomal		-0.160426	0.706402
EIF4G2	Eukaryotic translation initiation factor 4 gamma 2		0.371186	0.706899
SELK	Selenoprotein K		0.115077	0.706958
HAX1	HCLS1-associated protein X-1		0.176555	0.707244
SKP1	S-phase kinase-associated protein 1		-0.269731	0.708525
RPS18	40S ribosomal protein S18		-0.423118	0.71001
CORO1B	Coronin-1B		-0.238423	0.710508
XPO1	Exportin-1		0.144086	0.71507
RAB6A	Ras-related protein Rab-6A		0.107505	0.717458
HADHB	Trifunctional enzyme subunit beta, mitochondrial;3-ketoacyl-CoA thiolase		-0.221494	0.717754
GULP1	PTB domain-containing engulfment adapter protein 1		-0.371691	0.71872
CHMP4B	Charged multivesicular body protein 4b		-0.303996	0.720377
AK4	Adenylate kinase 4, mitochondrial		-0.384129	0.721714
MKI67	Antigen KI-67		0.123211	0.722058
DSC3	Desmocollin-3		0.215365	0.72207
YTHDF2	YTH domain-containing family protein 2		0.173948	0.722177
VAT1	Synaptic vesicle membrane protein VAT-1 homolog		0.202818	0.722627
NDUFS3	NADH dehydrogenase [ubiquinone] iron-sulfur protein 3, mitochondrial		-0.161689	0.72313
EIF3E	Eukaryotic translation initiation factor 3 subunit E		0.136227	0.723975
PCCA	Propionyl-CoA carboxylase alpha chain, mitochondrial		-0.381898	0.724191
MRPL19	39S ribosomal protein L19, mitochondrial		-0.137949	0.7242
HOXD13	Homeobox protein Hox-D13		-0.18543	0.724525
ALDH2	Aldehyde dehydrogenase, mitochondrial		-0.175841	0.724584
COX6C	Cytochrome c oxidase subunit 6C		-0.32275	0.726573
NUMA1	Nuclear mitotic apparatus protein 1		-0.115571	0.72666
SFXN4	Sideroflexin-4		-0.229526	0.726742
TMED10	Transmembrane emp24 domain-containing protein 10		0.168628	0.72724
HIST3H2BB;HIST2H2BE;HIST1H2BB;HIST1H2BO;HIST1H2BJ;HIST2H2BD;HIST2H2BC	Histone H2B type 3-B;Histone H2B type 2-E;Histone H2B type 1-B;Histone H2B type 1-O;Histone H2B type 1-J;Putative histone H2B type 2-D;Putative histone H2B type 2-C		-0.182093	0.72765
LYPLA2	Acyl-protein thioesterase 2		-0.225375	0.727705
ANKS3	Ankyrin repeat and SAM domain-containing protein 3		-0.351206	0.727739
AASS	Alpha-aminoadipic semialdehyde synthase, mitochondrial;Lysine ketoglutarate reductase;Saccharopine dehydrogenase		0.098914	0.727892
AP3M1	AP-3 complex subunit mu-1		-0.137275	0.727918
TIMM17B	Mitochondrial import inner membrane translocase subunit Tim17-B		0.233244	0.72792
RPL17;RPL17-C18orf32	60S ribosomal protein L17		-0.117501	0.727926
HADHA	Trifunctional enzyme subunit alpha, mitochondrial;Long-chain enoyl-CoA hydratase;Long chain 3-hydroxyacyl-CoA dehydrogenase		-0.28181	0.727934
EPRS	Bifunctional glutamate/proline--tRNA ligase;Glutamate--tRNA ligase;Proline--tRNA ligase		-0.113227	0.727943
CDK2	Cyclin-dependent kinase 2		-0.157758	0.727967
POLDIP3	Polymerase delta-interacting protein 3		-0.179298	0.728126
CSNK1E	Casein kinase I isoform epsilon		0.26712	0.728254
ROMO1	Reactive oxygen species modulator 1		-0.311728	0.728309
PCID2	PCI domain-containing protein 2		0.180966	0.728466
TRPC1	Short transient receptor potential channel 1		-0.636735	0.728627
BYSL	Bystin		-0.208437	0.728759
DNTTIP2	Deoxynucleotidyltransferase terminal-interacting protein 2		-0.158482	0.728765
DNAJA2	DnaJ homolog subfamily A member 2		-0.262514	0.728809
PPP3CA;PPP3CB	Serine/threonine-protein phosphatase;Serine/threonine-protein phosphatase 2B catalytic subunit alpha isoform;Serine/threonine-protein phosphatase 2B catalytic subunit beta isoform		-0.261356	0.728986
MTX2	Metaxin-2		0.245562	0.730948
SAMM50	Sorting and assembly machinery component 50 homolog		0.125954	0.731183
NOP2	Probable 28S rRNA (cytosine(4447)-C(5))-methyltransferase		-0.227217	0.733712
TIMM23;TIMM23B	Mitochondrial import inner membrane translocase subunit Tim23;Putative mitochondrial import inner membrane translocase subunit Tim23B		-0.252927	0.73374
PKN2	Serine/threonine-protein kinase N2		-0.291356	0.734023
ELMOD2	ELMO domain-containing protein 2		0.302016	0.734103
CCT8	T-complex protein 1 subunit theta		0.245368	0.734118
KRR1	KRR1 small subunit processome component homolog		-0.125329	0.734211
NDUFA11	NADH dehydrogenase [ubiquinone] 1 alpha subcomplex subunit 11		-0.410345	0.73439
FH	Fumarate hydratase, mitochondrial		-0.178296	0.734537
AGPS	Alkyldihydroxyacetonephosphate synthase, peroxisomal		0.0728026	0.734646
NMD3	60S ribosomal export protein NMD3		0.184306	0.734682
ATP1A1	Sodium/potassium-transporting ATPase subunit alpha-1		-0.193019	0.734769
WDR43	WD repeat-containing protein 43		-0.169072	0.735868
SREK1	Splicing regulatory glutamine/lysine-rich protein 1		-0.252285	0.735905
FLNA	Filamin-A		-0.244249	0.738116
NIPSNAP1	Protein NipSnap homolog 1		-0.16618	0.739512
PTBP1	Polypyrimidine tract-binding protein 1		-0.272069	0.740081
GNAI3	Guanine nucleotide-binding protein G(k) subunit alpha		-0.163672	0.740311
HN1	Hematological and neurological expressed 1 protein;Hematological and neurological expressed 1 protein, N-terminally processed		-0.283117	0.740347
MRPL47	39S ribosomal protein L47, mitochondrial		0.100584	0.740415
SNRPD1	Small nuclear ribonucleoprotein Sm D1		-0.122132	0.740614
RPL11	60S ribosomal protein L11		-0.130724	0.74066
PPP2R1A	Serine/threonine-protein phosphatase 2A 65 kDa regulatory subunit A alpha isoform		0.174047	0.740697
XRCC6	X-ray repair cross-complementing protein 6		0.11896	0.740914
ADNP	Activity-dependent neuroprotector homeobox protein		-0.160365	0.741015
SRSF11	Serine/arginine-rich splicing factor 11		-0.193946	0.741064
AIMP1	Aminoacyl tRNA synthase complex-interacting multifunctional protein 1;Endothelial monocyte-activating polypeptide 2		0.116803	0.742929
SRRM1	Serine/arginine repetitive matrix protein 1		-0.279494	0.743299
RPS7	40S ribosomal protein S7		-0.12519	0.743746
CSNK2B;CSNK2B-LY6G5B-1181;CSNK2B-LY6G5B--991	Casein kinase II subunit beta		-0.259498	0.744558
TMEM97	Transmembrane protein 97		-0.407639	0.74521
ZC3H11A	Zinc finger CCCH domain-containing protein 11A		-0.134005	0.747896
CCT3	T-complex protein 1 subunit gamma		0.0895748	0.748088
DDX19A	ATP-dependent RNA helicase DDX19A		0.134493	0.748176
UBAP2L	Ubiquitin-associated protein 2-like		0.310805	0.74874
FASTKD5	FAST kinase domain-containing protein 5		0.130552	0.750471
RBM34	RNA-binding protein 34		-0.265867	0.750642
HYOU1	Hypoxia up-regulated protein 1		0.0836585	0.750667
GNL3L	Guanine nucleotide-binding protein-like 3-like protein		0.127226	0.750688
SEC13	Protein SEC13 homolog		0.416114	0.750979
WDR3	WD repeat-containing protein 3		-0.0983296	0.75106
KIDINS220	Kinase D-interacting substrate of 220 kDa		0.169357	0.752163
MAP7D3	MAP7 domain-containing protein 3		-0.260644	0.752221
C19orf52	Uncharacterized protein C19orf52		0.152821	0.75233
DPY30	Protein dpy-30 homolog		-0.323657	0.752615
DKFZp566H1924;NPTN	Neuroplastin		-0.2207	0.752768
PICALM	Phosphatidylinositol-binding clathrin assembly protein		0.232963	0.752898
RPA1	Replication protein A 70 kDa DNA-binding subunit;Replication protein A 70 kDa DNA-binding subunit, N-terminally processed		-0.15163	0.752972
MTPAP	Poly(A) RNA polymerase, mitochondrial		0.118324	0.75299
ATP5I	ATP synthase subunit e, mitochondrial		-0.293495	0.75302
SACM1L	Phosphatidylinositide phosphatase SAC1		0.135897	0.753047
PGRMC1	Membrane-associated progesterone receptor component 1		-0.232124	0.753059
EIF3L	Eukaryotic translation initiation factor 3 subunit L		0.0875056	0.753079
PPT1	Palmitoyl-protein thioesterase 1		-0.261636	0.753243
SLC25A20	Mitochondrial carnitine/acylcarnitine carrier protein		-0.138636	0.756147
CLPP	ATP-dependent Clp protease proteolytic subunit;ATP-dependent Clp protease proteolytic subunit, mitochondrial		-0.197923	0.757429
DDX56	Probable ATP-dependent RNA helicase DDX56		0.0777656	0.758479
OSBPL8	Oxysterol-binding protein-related protein 8;Oxysterol-binding protein		0.28101	0.75859
WDR33	pre-mRNA 3 end processing protein WDR33		-0.145697	0.758635
USMG5	Up-regulated during skeletal muscle growth protein 5		0.167117	0.758724
DNAJA1	DnaJ homolog subfamily A member 1		-0.175771	0.758775
GPX8	Glutathione peroxidase;Probable glutathione peroxidase 8		0.0785583	0.758875
LRCH3	Leucine-rich repeat and calponin homology domain-containing protein 3		-0.250519	0.761536
EIF4A3	Eukaryotic initiation factor 4A-III;Eukaryotic initiation factor 4A-III, N-terminally processed		-0.162118	0.761877
RPL10	60S ribosomal protein L10		0.12593	0.762525
LARS2	Probable leucine--tRNA ligase, mitochondrial		0.0901837	0.764817
EEF1A1;EEF1A1P5	Elongation factor 1-alpha 1;Putative elongation factor 1-alpha-like 3;Elongation factor 1-alpha		-0.139603	0.765445
SLC7A5	Large neutral amino acids transporter small subunit 1		-0.335429	0.765636
HIST2H2AC;HIST2H2AA3;HIST1H2AJ;HIST1H2AH;H2AFJ;HIST1H2AD;HIST1H2AG	Histone H2A type 2-C;Histone H2A type 2-A;Histone H2A type 1-J;Histone H2A type 1-H;Histone H2A.J;Histone H2A type 1-D;Histone H2A type 1;Histone H2A		-0.221091	0.765786
SNAP47	Synaptosomal-associated protein 47		-0.180239	0.768333
SUZ12	Polycomb protein SUZ12		0.177159	0.768466
RPF1	Ribosome production factor 1		-0.0861859	0.768611
AURKB	Aurora kinase B		-0.214931	0.768851
EIF5B	Eukaryotic translation initiation factor 5B		-0.122171	0.769351
SLC38A1	Sodium-coupled neutral amino acid transporter 1		-0.18005	0.769708
EDC3	Enhancer of mRNA-decapping protein 3		0.359495	0.76973
PWP2	Periodic tryptophan protein 2 homolog		-0.0924156	0.769835
DPM3	Dolichol-phosphate mannosyltransferase subunit 3		-0.821337	0.770013
EIF3M	Eukaryotic translation initiation factor 3 subunit M		0.184079	0.770014
IDH2	Isocitrate dehydrogenase [NADP], mitochondrial		-0.0948059	0.77004
GFM1	Elongation factor G, mitochondrial		-0.074041	0.770233
C1QBP	Complement component 1 Q subcomponent-binding protein, mitochondrial		0.218411	0.770257
RAB13	Ras-related protein Rab-13		-0.155738	0.770346
TMEM256	Transmembrane protein 256		0.142524	0.770649
RAB3C	Ras-related protein Rab-3C		-0.0998367	0.770679
SKIV2L2	Superkiller viralicidic activity 2-like 2		-0.0823653	0.77099
ABCF1	ATP-binding cassette sub-family F member 1		0.128887	0.772579
ATAD3B	ATPase family AAA domain-containing protein 3B		0.109002	0.775565
SART1	U4/U6.U5 tri-snRNP-associated protein 1		0.0951901	0.777134
COX4I1	Cytochrome c oxidase subunit 4 isoform 1, mitochondrial		-0.447955	0.778245
RPL27	60S ribosomal protein L27		-0.127736	0.779782
BLM	Bloom syndrome protein		-0.12196	0.779974
NNT	NAD(P) transhydrogenase, mitochondrial		0.0997216	0.780015
PLS3	Plastin-3		-0.111376	0.7807
PHF6	PHD finger protein 6		-0.112279	0.78117
EIF3K	Eukaryotic translation initiation factor 3 subunit K		-0.257195	0.782116
ARRDC1	Arrestin domain-containing protein 1		-0.613274	0.78549
MGST1	Microsomal glutathione S-transferase 1		-0.204298	0.785687
RPS4X	40S ribosomal protein S4, X isoform		0.0775076	0.786138
VAPB	Vesicle-associated membrane protein-associated protein B/C		-0.114082	0.786244
RPS6	40S ribosomal protein S6		-0.10715	0.786578
NOC2L	Nucleolar complex protein 2 homolog		-0.106843	0.788653
SSR4	Translocon-associated protein subunit delta		0.0795437	0.789317
OAT	Ornithine aminotransferase, mitochondrial;Ornithine aminotransferase, hepatic form;Ornithine aminotransferase, renal form		-0.179128	0.789357
IPO5	Importin-5		0.0933764	0.789742
CISD1	CDGSH iron-sulfur domain-containing protein 1		0.156045	0.789852
DERL1	Derlin-1		0.18849	0.791496
FAM162A	Protein FAM162A		-0.261405	0.791924
MYBBP1A	Myb-binding protein 1A		0.0955771	0.791939
CDV3	Protein CDV3 homolog		-0.323383	0.792226
ABCB7	ATP-binding cassette sub-family B member 7, mitochondrial		0.111283	0.792442
EEF2	Elongation factor 2		0.076747	0.792747
U2AF1;U2AF1L4	Splicing factor U2AF 35 kDa subunit;Splicing factor U2AF 26 kDa subunit		-0.141842	0.793942
EPN2	Epsin-2		0.168379	0.794067
MRPS27	28S ribosomal protein S27, mitochondrial		-0.075787	0.795659
ATP1B1	Sodium/potassium-transporting ATPase subunit beta-1		-0.25738	0.795672
NDUFB9	NADH dehydrogenase [ubiquinone] 1 beta subcomplex subunit 9		-0.192852	0.795886
ATP6V1B2	V-type proton ATPase subunit B, brain isoform		0.209629	0.796275
SMAP1	Stromal membrane-associated protein 1		0.24794	0.796404
TNPO1	Transportin-1		0.0980732	0.796809
POLDIP2	Polymerase delta-interacting protein 2		-0.149376	0.798209
HMGA1	High mobility group protein HMG-I/HMG-Y		-0.112624	0.799771
ACIN1	Apoptotic chromatin condensation inducer in the nucleus		-0.332238	0.799965
CKAP2	Cytoskeleton-associated protein 2		0.164211	0.800561
SF3B3	Splicing factor 3B subunit 3		-0.169083	0.801122
ATP5A1	ATP synthase subunit alpha, mitochondrial		0.0696228	0.801392
TOP2A	DNA topoisomerase 2-alpha		-0.102362	0.801487
CNN3	Calponin-3;Calponin		-0.181889	0.80192
ANXA2;ANXA2P2	Annexin A2;Annexin;Putative annexin A2-like protein		-0.25376	0.801936
CENPV	Centromere protein V		-0.174578	0.80194
LARS	Leucine--tRNA ligase, cytoplasmic		0.0975651	0.80199
UQCRFS1;UQCRFS1P1	Cytochrome b-c1 complex subunit Rieske, mitochondrial;Cytochrome b-c1 complex subunit 11;Putative cytochrome b-c1 complex subunit Rieske-like protein 1		-0.222115	0.802094
VDAC1	Voltage-dependent anion-selective channel protein 1		-0.221244	0.80212
EIF3D	Eukaryotic translation initiation factor 3 subunit D		-0.133363	0.802314
HNRNPM	Heterogeneous nuclear ribonucleoprotein M		-0.158416	0.802924
C11orf98	Uncharacterized protein C11orf98		0.114982	0.805478
RAB5C	Ras-related protein Rab-5C		0.0689591	0.80598
GLA	Alpha-galactosidase A		-0.162046	0.806313
RAC1;RAC2	Ras-related C3 botulinum toxin substrate 1;Ras-related C3 botulinum toxin substrate 2		-0.0853498	0.806994
CSE1L	Exportin-2		0.153644	0.807497
BRIX1	Ribosome biogenesis protein BRX1 homolog		-0.113993	0.80764
SMARCD2	SWI/SNF-related matrix-associated actin-dependent regulator of chromatin subfamily D member 2		-0.0654637	0.807695
SNRNP70	U1 small nuclear ribonucleoprotein 70 kDa		0.10274	0.807764
MTCH2	Mitochondrial carrier homolog 2		-0.273508	0.807827
TMED2	Transmembrane emp24 domain-containing protein 2		0.16767	0.80797
EXOSC3	Exosome complex component RRP40		-0.228818	0.808045
NDUFB4	NADH dehydrogenase [ubiquinone] 1 beta subcomplex subunit 4		0.262928	0.808249
PAICS	Multifunctional protein ADE2;Phosphoribosylaminoimidazole-succinocarboxamide synthase;Phosphoribosylaminoimidazole carboxylase		0.232618	0.808892
RHOA;RHOC	Transforming protein RhoA;Rho-related GTP-binding protein RhoC		-0.231571	0.810604
MRPS12	28S ribosomal protein S12, mitochondrial		0.109881	0.810608
RPS25	40S ribosomal protein S25		-0.123293	0.810778
SLC6A15	Sodium-dependent neutral amino acid transporter B(0)AT2		0.197044	0.810786
PCBP1	Poly(rC)-binding protein 1		-0.14731	0.811121
FECH	Ferrochelatase, mitochondrial		-0.116473	0.811152
ZNF512	Zinc finger protein 512		-0.172392	0.812274
CCDC137	Coiled-coil domain-containing protein 137		-0.177433	0.814722
RAP1A	Ras-related protein Rap-1A		0.22506	0.81499
SNRPD2	Small nuclear ribonucleoprotein Sm D2		-0.0997281	0.816426
SMARCC1	SWI/SNF complex subunit SMARCC1		-0.174118	0.816462
RPL14	60S ribosomal protein L14		-0.0870141	0.817741
POLR2B	DNA-directed RNA polymerase;DNA-directed RNA polymerase II subunit RPB2		0.124076	0.817811
MRPS15	28S ribosomal protein S15, mitochondrial		-0.0693665	0.818518
SLC1A5	Neutral amino acid transporter B(0);Amino acid transporter		-0.194582	0.81888
SLC29A1	Equilibrative nucleoside transporter 1		-0.212086	0.819647
PYCRL	Pyrroline-5-carboxylate reductase;Pyrroline-5-carboxylate reductase 3		-0.0960129	0.819966
RPS3A	40S ribosomal protein S3a		-0.134603	0.820889
RPL19	Ribosomal protein L19;60S ribosomal protein L19		-0.230402	0.824501
CCT2	T-complex protein 1 subunit beta		-0.107149	0.824934
CHD4	Chromodomain-helicase-DNA-binding protein 4		0.0727074	0.825439
MRPS9	28S ribosomal protein S9, mitochondrial		0.0531793	0.82563
TRIM25	E3 ubiquitin/ISG15 ligase TRIM25		0.193077	0.826135
ACADSB	Short/branched chain specific acyl-CoA dehydrogenase, mitochondrial		0.106387	0.826636
ZNF638	Zinc finger protein 638		-0.0948883	0.826657
LUC7L	Putative RNA-binding protein Luc7-like 1		0.0694779	0.826751
YKT6	Synaptobrevin homolog YKT6		-0.208182	0.82684
TFAM	Transcription factor A, mitochondrial		-0.185612	0.826944
NIP7	60S ribosome subunit biogenesis protein NIP7 homolog		-0.114332	0.827037
HIST2H3A	Histone H3.2		-0.106547	0.827416
HNRNPUL1	Heterogeneous nuclear ribonucleoprotein U-like protein 1		-0.106167	0.82747
ITGB1	Integrin beta-1		-0.142345	0.827918
RAB7A	Ras-related protein Rab-7a		0.0868981	0.827973
ZNF281	Zinc finger protein 281		0.114226	0.82842
NONO	Non-POU domain-containing octamer-binding protein		-0.160307	0.828431
SLC22A5	Solute carrier family 22 member 5		-0.143826	0.828561
PCBP2	Poly(rC)-binding protein 2		-0.239237	0.828757
NOP58	Nucleolar protein 58		-0.080297	0.829791
SPG20	Spartin		0.149318	0.829878
CAV1	Caveolin;Caveolin-1		0.106556	0.829956
SLC4A2	Anion exchange protein 2		-0.190686	0.831495
RDX	Radixin		-0.162933	0.831686
GLTSCR2	Glioma tumor suppressor candidate region gene 2 protein		0.241079	0.831725
TCP1	T-complex protein 1 subunit alpha		-0.0937486	0.832212
COPE	Coatomer subunit epsilon		0.221666	0.833037
APOO	Apolipoprotein O		-0.274824	0.833046
HIST1H3A	Histone H3.1		-0.238839	0.833276
LMNA	Prelamin-A/C;Lamin-A/C		0.103686	0.83338
H3F3B;H3F3A;HIST3H3;H3F3C	Histone H3;Histone H3.3;Histone H3.1t;Histone H3.3C		0.238626	0.833462
UBTF	Nucleolar transcription factor 1		-0.0682634	0.833577
HSPA1B;HSPA1A	Heat shock 70 kDa protein 1B;Heat shock 70 kDa protein 1A		0.100704	0.833592
PHGDH	D-3-phosphoglycerate dehydrogenase		0.0742355	0.833622
HSDL2	Hydroxysteroid dehydrogenase-like protein 2		-0.0773342	0.833652
UQCRC2	Cytochrome b-c1 complex subunit 2, mitochondrial		0.0845131	0.833662
CLPB	Caseinolytic peptidase B protein homolog		0.0636065	0.833692
STOML2	Stomatin-like protein 2, mitochondrial		-0.105463	0.833823
RAD21	Double-strand-break repair protein rad21 homolog		0.0768357	0.833876
MCU	Calcium uniporter protein, mitochondrial		0.126878	0.833928
EXOSC10	Exosome component 10		0.0746845	0.834147
TUBA1A;TUBA3E	Tubulin alpha-1A chain;Tubulin alpha-3E chain		-0.117917	0.834226
RPS26;RPS26P11	40S ribosomal protein S26;Putative 40S ribosomal protein S26-like 1		-0.0972857	0.834309
TLN1	Talin-1		-0.219434	0.834428
DDX27	Probable ATP-dependent RNA helicase DDX27		-0.0956848	0.83449
NDUFB8	NADH dehydrogenase [ubiquinone] 1 beta subcomplex subunit 8, mitochondrial		0.188179	0.834505
PDLIM1	PDZ and LIM domain protein 1		-0.216913	0.834608
MCM2	DNA replication licensing factor MCM2		-0.0627943	0.834758
OXA1L	Mitochondrial inner membrane protein OXA1L		0.0717458	0.83481
NISCH	Nischarin		-0.187178	0.834924
EIF4B	Eukaryotic translation initiation factor 4B		-0.314694	0.834943
SLC19A2	Thiamine transporter 1		-0.155369	0.835001
HDAC1	Histone deacetylase 1		0.0578979	0.837586
VAMP2;VAMP3	Vesicle-associated membrane protein 2		0.144306	0.837625
ASCC3	Activating signal cointegrator 1 complex subunit 3		0.14811	0.838128
CS	Citrate synthase;Citrate synthase, mitochondrial		-0.147401	0.838534
CBX8	Chromobox protein homolog 8		0.119342	0.839492
MRPS34	28S ribosomal protein S34, mitochondrial		0.0651394	0.83953
ZNF593	Zinc finger protein 593		0.0869473	0.83974
GSTK1	Glutathione S-transferase kappa 1		-0.158881	0.840026
MTHFD1	C-1-tetrahydrofolate synthase, cytoplasmic;Methylenetetrahydrofolate dehydrogenase;Methenyltetrahydrofolate cyclohydrolase;Formyltetrahydrofolate synthetase;C-1-tetrahydrofolate synthase, cytoplasmic, N-terminally processed		0.0605448	0.840381
OVOS2	Ovostatin homolog 2		0.210336	0.841313
IER3IP1	Immediate early response 3-interacting protein 1		0.13479	0.841571
NUP62	Nuclear pore glycoprotein p62		-0.161888	0.841598
RPS23	40S ribosomal protein S23		-0.17473	0.841734
MRPL37	39S ribosomal protein L37, mitochondrial		-0.0559608	0.841941
RPS8	40S ribosomal protein S8		-0.0551721	0.841968
SYNCRIP	Heterogeneous nuclear ribonucleoprotein Q		-0.12726	0.842066
GPRC5B	G-protein coupled receptor family C group 5 member B		-0.184144	0.842206
SF1	Splicing factor 1		-0.0751525	0.842209
MMTAG2	Multiple myeloma tumor-associated protein 2		0.0861186	0.84221
RPL7	60S ribosomal protein L7		0.0981263	0.842228
ANP32B	Acidic leucine-rich nuclear phosphoprotein 32 family member B		0.182779	0.842359
LOR	Loricrin		-0.393151	0.842636
GRWD1	Glutamate-rich WD repeat-containing protein 1		-0.155903	0.842937
HMGN1	Non-histone chromosomal protein HMG-14		-0.104511	0.84337
RBM26	RNA-binding protein 26		0.0980008	0.843935
HIST2H3PS2	Histone H3		-0.109824	0.844173
NDUFS1	NADH-ubiquinone oxidoreductase 75 kDa subunit, mitochondrial		0.0629338	0.844203
DAP3	28S ribosomal protein S29, mitochondrial		0.125381	0.844236
PDCD11	Protein RRP5 homolog		0.0514913	0.844288
MRPS18A	28S ribosomal protein S18a, mitochondrial		-0.0792733	0.845556
SLC20A2	Sodium-dependent phosphate transporter 2		-0.138687	0.845928
RPF2	Ribosome production factor 2 homolog		-0.0903544	0.846567
WDR82	WD repeat-containing protein 82		-0.101109	0.846601
URB2	Unhealthy ribosome biogenesis protein 2 homolog		0.0734409	0.849041
TIMM50	Mitochondrial import inner membrane translocase subunit TIM50		0.0577918	0.849121
RANBP1	Ran-specific GTPase-activating protein		-0.151331	0.849457
ETF1	Eukaryotic peptide chain release factor subunit 1		0.105384	0.849477
BCKDK	[3-methyl-2-oxobutanoate dehydrogenase [lipoamide]] kinase, mitochondrial		0.0781108	0.852487
RPL4	60S ribosomal protein L4		-0.0994871	0.852726
PKM	Pyruvate kinase PKM;Pyruvate kinase		0.0420005	0.853221
CSNK1A1;CSNK1A1L	Casein kinase I isoform alpha;Casein kinase I isoform alpha-like		0.105178	0.854758
PLK1	Serine/threonine-protein kinase PLK1		-0.109391	0.855192
ADCK3	Atypical kinase ADCK3, mitochondrial		0.0444053	0.855559
PDCD6IP	Programmed cell death 6-interacting protein		0.0611073	0.856021
TSPAN6	Tetraspanin-6		-0.0803113	0.856021
MIB1	E3 ubiquitin-protein ligase MIB1		-0.122559	0.856053
MRPL57	Ribosomal protein 63, mitochondrial		0.231645	0.85648
RRP1B	Ribosomal RNA processing protein 1 homolog B		-0.105657	0.856562
SREK1	Splicing Regulatory Glutamic Acid And Lysine Rich Protein 1		-0.188162	0.856853
WIBG	Partner of Y14 and mago		-0.128955	0.857152
DDX52	Probable ATP-dependent RNA helicase DDX52		0.10896	0.857382
THRAP3	Thyroid hormone receptor-associated protein 3		-0.135537	0.857756
GLS	Splicing regulatory glutamine/lysine-rich protein 1		0.0719349	0.85825
TMED5	Transmembrane emp24 domain-containing protein 5		-0.110901	0.859584
RPN2	Dolichyl-diphosphooligosaccharide--protein glycosyltransferase subunit 2		0.0998773	0.860352
CHMP5	Charged multivesicular body protein 5		-0.19361	0.860499
ATP1B3	Sodium/potassium-transporting ATPase subunit beta-3		-0.0931094	0.862113
RBBP7	Histone-binding protein RBBP7		-0.128787	0.863406
DDX24	ATP-dependent RNA helicase DDX24		-0.0570888	0.863452
MRPL14	39S ribosomal protein L14, mitochondrial		0.0535005	0.863548
MAPRE1	Microtubule-associated protein RP/EB family member 1		-0.0638841	0.863657
APH1A	Gamma-secretase subunit APH-1A		0.212869	0.86408
MTA2	Metastasis-associated protein MTA2		-0.0861656	0.866442
NCL	Nucleolin		0.0789993	0.867778
TRAP1	Heat shock protein 75 kDa, mitochondrial		0.0497807	0.869851
IFNGR1	Interferon gamma receptor 1		0.105806	0.87137
IST1	IST1 homolog		-0.168415	0.871827
DCD	Dermcidin;Survival-promoting peptide;DCD-1		-0.408634	0.871852
OCRL	Inositol polyphosphate 5-phosphatase OCRL-1		-0.108098	0.871859
RHEB	GTP-binding protein Rheb		-0.10717	0.872743
IDH3B	Isocitrate dehydrogenase [NAD] subunit, mitochondrial;Isocitrate dehydrogenase [NAD] subunit beta, mitochondrial		-0.062286	0.873658
TTF2	Transcription termination factor 2		-0.117332	0.873987
CDCA8	Borealin		-0.104008	0.874221
RAB14	Ras-related protein Rab-14		0.0672341	0.874343
LDHB	L-lactate dehydrogenase B chain;L-lactate dehydrogenase		0.135117	0.874955
SFXN3	Sideroflexin;Sideroflexin-3		0.0525307	0.876668
CCNB1	G2/mitotic-specific cyclin-B1		-0.0867719	0.876946
NAPA	Alpha-soluble NSF attachment protein		0.140296	0.877307
LDHA	L-lactate dehydrogenase A chain		0.0825723	0.877371
ARFGAP1	ADP-ribosylation factor GTPase-activating protein 1		0.171889	0.877542
LRCH2	Leucine-rich repeat and calponin homology domain-containing protein 2		-0.180799	0.877648
SON	Protein SON		-0.0790708	0.878137
CCDC86	Coiled-coil domain-containing protein 86		0.111873	0.878761
EIF2B1	Translation initiation factor eIF-2B subunit alpha		-0.107846	0.878916
RPS27	40S ribosomal protein S27		-0.0791583	0.87913
ERLIN2	Erlin-2		0.04263	0.879632
GPR50	Melatonin-related receptor		-0.0499224	0.880014
EBNA1BP2	Probable rRNA-processing protein EBP2		-0.145802	0.88094
RARS	Arginine--tRNA ligase, cytoplasmic		0.0625009	0.881369
LETM1	LETM1 and EF-hand domain-containing protein 1, mitochondrial		-0.114273	0.881605
MT-ATP8	ATP synthase protein 8		-0.136671	0.887387
NMT1	Glycylpeptide N-tetradecanoyltransferase 1		-0.0534612	0.88809
RPS14	40S ribosomal protein S14		0.0491057	0.889502
MRPL10	39S ribosomal protein L10, mitochondrial		-0.067129	0.889681
ALYREF	THO complex subunit 4		0.0737286	0.889738
RAB3D	Ras-related protein Rab-3D		0.0611563	0.889882
UQCRQ	Cytochrome b-c1 complex subunit 8		0.0710395	0.890046
CSTF2	Cleavage stimulation factor subunit 2		-0.0506923	0.890121
MRPS16	28S ribosomal protein S16, mitochondrial		-0.0420786	0.890231
AHSA1	Activator of 90 kDa heat shock protein ATPase homolog 1		0.0915992	0.890382
TOMM40	Mitochondrial import receptor subunit TOM40 homolog		-0.0434002	0.890883
YWHAE	14-3-3 protein epsilon		-0.108847	0.890974
HSPA8	Heat shock cognate 71 kDa protein		-0.0886509	0.893255
HNRNPU	Heterogeneous nuclear ribonucleoprotein U		-0.0644951	0.893565
SLC25A11	Mitochondrial 2-oxoglutarate/malate carrier protein		0.0403291	0.893998
SLC25A6	ADP/ATP translocase 3;ADP/ATP translocase 3, N-terminally processed		0.0372942	0.896435
SLC25A1	Tricarboxylate transport protein, mitochondrial		0.0352433	0.896462
CCT4	T-complex protein 1 subunit delta		0.0467737	0.897107
CPSF3	Cleavage and polyadenylation specificity factor subunit 3		0.0690779	0.898135
CLINT1	Clathrin interactor 1		-0.0482089	0.898217
TRMT10C	Mitochondrial ribonuclease P protein 1		0.040974	0.898558
RPS2	40S ribosomal protein S2		0.0297085	0.898591
PRPF31	U4/U6 small nuclear ribonucleoprotein Prp31		0.0419848	0.898629
AFG3L2	AFG3-like protein 2		0.0284556	0.898886
TOMM7	Mitochondrial import receptor subunit TOM7 homolog		0.165139	0.898898
WBSCR16	Williams-Beuren syndrome chromosomal region 16 protein		-0.0567804	0.899091
U2SURP	U2 snRNP-associated SURP motif-containing protein		-0.0493444	0.899344
ARL8B	ADP-ribosylation factor-like protein 8B		-0.104914	0.899656
DNAJC11	DnaJ homolog subfamily C member 11		0.0592924	0.899721
EFTUD2	116 kDa U5 small nuclear ribonucleoprotein component		0.0538889	0.899836
STRBP	Spermatid perinuclear RNA-binding protein		-0.0783015	0.900153
QARS	Glutamine--tRNA ligase		0.0465664	0.900378
API5	Apoptosis inhibitor 5		0.0873708	0.900668
CCAR2	Cell cycle and apoptosis regulator protein 2		0.0413243	0.900708
XRN2	5-3 exoribonuclease 2		-0.0376436	0.901166
GTPBP10	GTP-binding protein 10		0.0501176	0.901661
RPS5	40S ribosomal protein S5;40S ribosomal protein S5, N-terminally processed		0.101533	0.902159
GNAS	Guanine nucleotide-binding protein G(s) subunit alpha isoforms short;Guanine nucleotide-binding protein G(s) subunit alpha isoforms XLas		0.0517031	0.902467
AP2S1	AP-2 complex subunit sigma		-0.0415051	0.90292
IDH3A	Isocitrate dehydrogenase [NAD] subunit alpha, mitochondrial		-0.092793	0.903711
PARP1	Poly [ADP-ribose] polymerase 1		-0.0405803	0.90385
PSMA4	Proteasome subunit alpha type-4;Proteasome subunit alpha type;Proteasome subunit beta type		0.0937529	0.904739
GSPT1	Eukaryotic peptide chain release factor GTP-binding subunit ERF3A		-0.114247	0.905195
ESYT2	Extended synaptotagmin-2		-0.0899745	0.905878
WDR46	WD repeat-containing protein 46		-0.0536133	0.906363
MCM5	DNA replication licensing factor MCM5;DNA helicase		0.0405504	0.906787
HSP90AB1	Heat shock protein HSP 90-beta		-0.0343803	0.908301
STEAP3	Metalloreductase STEAP3		0.0800108	0.908316
IARS	Isoleucine--tRNA ligase, cytoplasmic		0.0416977	0.910132
TOMM20	Mitochondrial import receptor subunit TOM20 homolog		0.222704	0.910979
TMED9	Transmembrane emp24 domain-containing protein 9		-0.0783678	0.911161
ATP5F1	ATP synthase F(0) complex subunit B1, mitochondrial		0.0822752	0.912333
EIF4A1	Eukaryotic initiation factor 4A-I		-0.0370909	0.913608
PRPF4B	Serine/threonine-protein kinase PRP4 homolog		-0.0834029	0.91689
ILF3	Interleukin enhancer-binding factor 3		-0.0919281	0.91734
PCYOX1	Prenylcysteine oxidase 1		-0.0780755	0.91754
PTCD3	Pentatricopeptide repeat domain-containing protein 3, mitochondrial		0.041231	0.918382
ABCF2	ATP-binding cassette sub-family F member 2		0.0606928	0.919996
RPL24	60S ribosomal protein L24		0.0313755	0.920656
UTP14A	U3 small nucleolar RNA-associated protein 14 homolog A		0.0288236	0.92117
EEF1D	Elongation factor 1-delta		0.0616107	0.921498
USP39	U4/U6.U5 tri-snRNP-associated protein 2		-0.0379529	0.922219
NDUFB5	NADH dehydrogenase [ubiquinone] 1 beta subcomplex subunit 5, mitochondrial		0.0486286	0.923127
MRPL22	39S ribosomal protein L22, mitochondrial		-0.0520703	0.925142
ZC3H18	Zinc finger CCCH domain-containing protein 18		-0.109357	0.925421
TSFM	Elongation factor Ts, mitochondrial		-0.0441777	0.9256
CDC5L	Cell division cycle 5-like protein		-0.0397722	0.925688
SIGMAR1	Sigma non-opioid intracellular receptor 1		0.0455828	0.926202
VIM	Vimentin		0.0343533	0.926628
SLC35A4	Probable UDP-sugar transporter protein SLC35A4		-0.163153	0.929496
SCARB1	Scavenger receptor class B member 1		0.0684239	0.933382
CDK1;CDC2	Cyclin-dependent kinase 1		-0.0428514	0.933788
EIF4A2	Eukaryotic initiation factor 4A-II;Eukaryotic initiation factor 4A-II, N-terminally processed		-0.140097	0.933916
RPS15A	40S ribosomal protein S15a		-0.0314719	0.934181
ATP7A	Copper-transporting ATPase 1		-0.0499774	0.934284
PRPF38A	Pre-mRNA-splicing factor 38A		0.0364367	0.934292
DEPDC1	DEP domain-containing protein 1A		-0.214482	0.934344
SMARCA5	SWI/SNF-related matrix-associated actin-dependent regulator of chromatin subfamily A member 5		-0.0290515	0.934418
MPHOSPH6	M-phase phosphoprotein 6		0.0812501	0.934562
C7orf50	Uncharacterized protein C7orf50		-0.0607394	0.934617
DPM1	Dolichol-phosphate mannosyltransferase subunit 1		0.0346704	0.93462
RPS3	40S ribosomal protein S3		-0.0356237	0.935001
EXOSC6	Exosome complex component MTR3		-0.0632223	0.935456
GART	Trifunctional purine biosynthetic protein adenosine-3;Phosphoribosylamine--glycine ligase;Phosphoribosylformylglycinamidine cyclo-ligase;Phosphoribosylglycinamide formyltransferase		-0.0324817	0.935959
ARF6	ADP-ribosylation factor 6		0.0592398	0.936327
FEN1	Flap endonuclease 1		-0.0522186	0.936657
RPS19BP1	Active regulator of SIRT1		-0.0488831	0.936674
PCNA	Proliferating cell nuclear antigen		-0.021892	0.936789
RPS16	40S ribosomal protein S16		0.0326949	0.936789
SNRPE	Small nuclear ribonucleoprotein E		0.196151	0.936793
TST	Thiosulfate sulfurtransferase		-0.0765974	0.937049
EIF3A	Eukaryotic translation initiation factor 3 subunit A		0.047558	0.938072
GCAT	2-amino-3-ketobutyrate coenzyme A ligase, mitochondrial		-0.242576	0.938168
HIST1H1D	Histone H1.3		-0.0478911	0.938216
SRSF4	Serine/arginine-rich splicing factor 4		-0.0324653	0.939968
CMAS	N-acylneuraminate cytidylyltransferase		-0.0591399	0.940716
NOC4L	Nucleolar complex protein 4 homolog		0.0439373	0.94166
COX7C	Cytochrome c oxidase subunit 7C, mitochondrial		-0.177594	0.941666
EIF2S3;EIF2S3L	Eukaryotic translation initiation factor 2 subunit 3;Putative eukaryotic translation initiation factor 2 subunit 3-like protein		-0.0284788	0.942284
RAB2A	Ras-related protein Rab-2A		0.0316055	0.943473
SMU1	WD40 repeat-containing protein SMU1;WD40 repeat-containing protein SMU1, N-terminally processed		0.0712287	0.943712
ILF2	Interleukin enhancer-binding factor 2		-0.0477197	0.943842
SLC23A2	Solute carrier family 23 member 2		0.0783763	0.943985
GLUD1;GLUD2	Glutamate dehydrogenase 1, mitochondrial;Glutamate dehydrogenase 2, mitochondrial		-0.047113	0.944172
VAMP3	Vesicle-associated membrane protein 3		-0.113896	0.944204
LAMTOR5	Ragulator complex protein LAMTOR5		-0.0831315	0.944245
ZDHHC20	Probable palmitoyltransferase ZDHHC20;Palmitoyltransferase		-0.0274846	0.94429
DDX6	Probable ATP-dependent RNA helicase DDX6		0.0396361	0.944302
RPL9	60S ribosomal protein L9		-0.0227023	0.944332
IKBIP	Inhibitor of nuclear factor kappa-B kinase-interacting protein		0.0504839	0.94435
PODXL	Podocalyxin		-0.0540709	0.944679
KHDRBS1	KH domain-containing, RNA-binding, signal transduction-associated protein 1		0.0690629	0.944734
RPL31	60S ribosomal protein L31		-0.0309512	0.944804
SUGP2	SURP and G-patch domain-containing protein 2		0.0230764	0.944899
AIFM1	Apoptosis-inducing factor 1, mitochondrial		0.0412083	0.946243
CAND1	Cullin-associated NEDD8-dissociated protein 1		-0.0334613	0.946512
CHP1	Calcineurin B homologous protein 1		-0.0570661	0.946795
CALML5	Calmodulin-like protein 5		-0.139125	0.947177
PTRH2	Peptidyl-tRNA hydrolase 2, mitochondrial		-0.0241071	0.947795
HDAC2	Histone deacetylase 2		-0.0144592	0.949908
TMUB1	Transmembrane and ubiquitin-like domain-containing protein 1		0.0345354	0.950753
EPT1	Ethanolaminephosphotransferase 1		0.0408732	0.950956
RPL32	60S ribosomal protein L32		-0.0545822	0.953201
YBX3	Y-box-binding protein 3		0.035357	0.953703
FCF1	rRNA-processing protein FCF1 homolog		0.0231858	0.953849
SLC5A6	Sodium-dependent multivitamin transporter		0.0598627	0.954245
RPS10;RPS10-NUDT3;RPS10P5	40S ribosomal protein S10;Putative 40S ribosomal protein S10-like		0.0738652	0.954747
UTP11L	Probable U3 small nucleolar RNA-associated protein 11		-0.0557582	0.955129
RPS17	40S ribosomal protein S17		-0.0578456	0.955571
FIP1L1	Pre-mRNA 3-end-processing factor FIP1		-0.0346913	0.958963
MRPL32	39S ribosomal protein L32, mitochondrial		0.0344773	0.959274
NIFK	MKI67 FHA domain-interacting nucleolar phosphoprotein		-0.0447887	0.959425
NSF	Vesicle-fusing ATPase		0.0316891	0.960086
UQCR11	Cytochrome b-c1 complex subunit 10		-0.0554828	0.960334
HP1BP3	Heterochromatin protein 1-binding protein 3		0.0301358	0.960391
DSTN	Destrin		0.0450917	0.960451
RAB1B;RAB1C	Ras-related protein Rab-1B;Putative Ras-related protein Rab-1C		0.0175938	0.960661
FTSJ3	pre-rRNA processing protein FTSJ3		0.0254658	0.960731
HCCS	Cytochrome c-type heme lyase		-0.0714145	0.960761
DRG1	Developmentally-regulated GTP-binding protein 1		-0.0325573	0.960853
LYAR	Cell growth-regulating nucleolar protein		-0.0601972	0.960999
EPS15	Epidermal growth factor receptor substrate 15		0.0539363	0.961123
C2orf47	Uncharacterized protein C2orf47, mitochondrial		0.0168059	0.961192
PHB2	Prohibitin-2		-0.0185754	0.961696
CCT6A	T-complex protein 1 subunit zeta		-0.0183653	0.96171
PES1	Pescadillo homolog		0.0188592	0.962085
SRP19	Signal recognition particle 19 kDa protein		0.0202546	0.962107
ENSA	Alpha-endosulfine		-0.075182	0.962566
CLTC	Clathrin heavy chain;Clathrin heavy chain 1		0.0172174	0.964158
IMP3	U3 small nucleolar ribonucleoprotein protein IMP3		-0.0447892	0.964557
HSPA6;HSPA7	Heat shock 70 kDa protein 6;Putative heat shock 70 kDa protein 7		0.0513663	0.966071
PUS1	tRNA pseudouridine synthase;tRNA pseudouridine synthase A, mitochondrial		-0.0880275	0.966866
NDUFAF4	NADH dehydrogenase [ubiquinone] 1 alpha subcomplex assembly factor 4		-0.0218667	0.966977
RPL23A	60S ribosomal protein L23a		0.023956	0.967121
CEPT1	Choline/ethanolaminephosphotransferase 1		0.0427198	0.967326
TRIM28	Transcription intermediary factor 1-beta		-0.0366086	0.973709
RAP1B	Ras-related protein Rap-1b;Ras-related protein Rap-1b-like protein		0.0329966	0.973743
YBX1	Nuclease-sensitive element-binding protein 1		0.0369866	0.974248
MRTO4	mRNA turnover protein 4 homolog		0.0232641	0.974733
NSUN2	tRNA (cytosine(34)-C(5))-methyltransferase		-0.0155245	0.974788
NRAS;KRAS	GTPase NRas;GTPase KRas;GTPase KRas, N-terminally processed		0.017048	0.974842
RAB11FIP1	Rab11 family-interacting protein 1		0.0438956	0.975345
KIF20A	Kinesin-like protein KIF20A		-0.0233115	0.975577
OCIAD1	OCIA domain-containing protein 1		0.065055	0.975872
AP2A1	AP-2 complex subunit alpha-1		0.0278149	0.976375
IARS2	Isoleucine--tRNA ligase, mitochondrial		-0.0178493	0.977613
COX15	Cytochrome c oxidase assembly protein COX15 homolog		-0.0367149	0.977883
HOXB9	Homeobox protein Hox-B9		-0.031049	0.978267
TENM3	Teneurin-3		-0.0204973	0.978386
AASDHPPT	L-aminoadipate-semialdehyde dehydrogenase-phosphopantetheinyl transferase		0.0186492	0.978786
TXN	Thioredoxin		-0.0395766	0.978889
EIF3F	Eukaryotic translation initiation factor 3 subunit F		0.023598	0.979118
DERL2	Derlin-2		0.0179247	0.97923
SLC38A2	Sodium-coupled neutral amino acid transporter 2		-0.0247793	0.979988
DHX37	Probable ATP-dependent RNA helicase DHX37		-0.0125159	0.980021
NDUFS6	NADH dehydrogenase [ubiquinone] iron-sulfur protein 6, mitochondrial		0.0246205	0.980035
BAX	Apoptosis regulator BAX		0.0323971	0.980414
NECAP2	Adaptin ear-binding coat-associated protein 2		0.0320558	0.981995
UQCC1	Ubiquinol-cytochrome-c reductase complex assembly factor 1		0.0164244	0.982475
EIF3B	Eukaryotic translation initiation factor 3 subunit B		0.0119855	0.984065
PODXL2	Podocalyxin-like protein 2		-0.0252224	0.984765
RRP1	Ribosomal RNA processing protein 1 homolog A		-0.0198196	0.984878
DDX18	ATP-dependent RNA helicase DDX18		0.00739225	0.98532
CSNK2A1;CSNK2A3	Casein kinase II subunit alpha;Casein kinase II subunit alpha 3		-0.0194683	0.985645
RPL6	60S ribosomal protein L6		0.019208	0.985712
ARF1;ARF3	ADP-ribosylation factor 1;ADP-ribosylation factor 3		0.0185494	0.987404
MRPL2	39S ribosomal protein L2, mitochondrial		0.0130494	0.987971
DDX5	Probable ATP-dependent RNA helicase DDX5		-0.0109072	0.988279
SLC9A1	Sodium/hydrogen exchanger 1		-0.0252517	0.990343
RAD50	DNA repair protein RAD50		0.0103686	0.990362
TMA16	Translation machinery-associated protein 16		0.0159492	0.990373
AGK	Acylglycerol kinase, mitochondrial		0.00725928	0.990596
HS2ST1	Heparan sulfate 2-O-sulfotransferase 1		-0.0224998	0.990665
SMC3	Structural maintenance of chromosomes protein 3		0.00868822	0.990959
APOOL	MICOS complex subunit MIC27		-0.0143344	0.991011
BCLAF1	Bcl-2-associated transcription factor 1		0.0111364	0.992578
DDOST	Dolichyl-diphosphooligosaccharide--protein glycosyltransferase 48 kDa subunit		-0.0129733	0.992656
TUBB	Tubulin beta chain		0.00943675	0.994492
LMNB1	Lamin-B1		-0.0116311	0.994657
ATP5J2;ATP5J2-PTCD1	ATP synthase subunit f, mitochondrial		-0.0178141	0.994788
MORF4L1	Mortality factor 4-like protein 1		-0.00629494	0.99516
SYTL4	Synaptotagmin-like protein 4		0.0115173	0.995334
PDAP1	28 kDa heat- and acid-stable phosphoprotein		0.0213579	0.995395
GPATCH4	G patch domain-containing protein 4		0.0087745	0.995418
PCBP2	Poly(rC)-binding protein 2		-0.00743813	0.995453
MSMO1	Methylsterol monooxygenase 1		-0.0101138	0.995487
CYC1	Cytochrome c1, heme protein, mitochondrial		-0.015852	0.995575
RSL1D1	Ribosomal L1 domain-containing protein 1		-0.00900493	0.995664
NOL6	Nucleolar protein 6		0.00682393	0.995754
PRDX6	Peroxiredoxin-6		0.00664944	0.995774
OCLN	Occludin		0.00960788	0.995958
EIF3C;EIF3CL	Eukaryotic translation initiation factor 3 subunit C;Eukaryotic translation initiation factor 3 subunit C-like protein		0.0102106	0.996018
GLYR1	Putative oxidoreductase GLYR1		0.00523063	0.99612
CYB5B	Cytochrome b5 type B		0.0103404	0.996136
NPM3	Nucleoplasmin-3		0.00786842	0.996301
RPL35A	60S ribosomal protein L35a		-0.0147029	0.996327
WDR75	WD repeat-containing protein 75		-0.00475731	0.99637
SDR39U1	Epimerase family protein SDR39U1		0.00672926	0.996445
CDC42	Cell division control protein 42 homolog		0.00718471	0.996634
PDIA3	Protein disulfide-isomerase A3		-0.011589	0.996827
H1FX	Histone H1x		-0.0105994	0.996952
EPN3	Epsin-3		-0.019071	0.997093
RPL37A	60S ribosomal protein L37a		-0.00910204	0.997353
SLC5A3	Sodium/myo-inositol cotransporter		0.0134367	0.997371
ACTA1;ACTC1;ACTG2;ACTA2	Actin, alpha skeletal muscle;Actin, alpha cardiac muscle 1;Actin, gamma-enteric smooth muscle;Actin, aortic smooth muscle		0.0052818	0.997419
RPS13	40S ribosomal protein S13		0.00829398	0.997796
LAMTOR2	Ragulator complex protein LAMTOR2		0.439019	0.998674
RBM15	Putative RNA-binding protein 15		0.00178412	0.998975
RPL3	60S ribosomal protein L3		0.00438199	0.999064
MIS18A	Protein Mis18-alpha		0.00677393	0.99907
MYL1;MYL3	Myosin light chain 1/3, skeletal muscle isoform;Myosin light chain 3		-3.227	0.999164
EMC10	ER membrane protein complex subunit 10		0.0120375	0.999208
RRP12	RRP12-like protein		0.00411257	0.999247
hCG_1984214;MRPS17	28S ribosomal protein S17, mitochondrial		-0.00175086	0.999339
LYRM7	Complex III assembly factor LYRM7		-0.0122246	0.999341
PSIP1	PC4 and SFRS1-interacting protein		-0.00555005	0.999369
CLN6	Ceroid-lipofuscinosis neuronal protein 6		-0.0038602	0.999375
GAR1	H/ACA ribonucleoprotein complex subunit 1		-0.00400178	0.99938
TUBA1C	Tubulin alpha-1C chain		0.00316442	0.999484
SEMA4C	Semaphorin-4C		0.00991585	0.999511
PSMC5	26S protease regulatory subunit 8		0.00359451	0.999517
[truncated: 22 more rows]
